# Supplementary material for: Influence of temperature fluctuations during cryopreservation on vital parameters, differentiation potential, and transgene expression of placental multipotent stromal cells
Source: Stem Cell Res Ther. 2017 Mar 11;8:66. doi: 10.1186/s13287-017-0512-7 (PMC5346212; doi:10.1186/s13287-017-0512-7)
Supplement: Additional file 2: — Microarray analysis. Gene regulation in the samples differentiated after cryopreservation procedures with constant temperatures and temperature fluctuations in comparison to the native cell differentiation. Genes with regulation from twofold to 10-fold. (XLSX 382 kb) [file 13287_2017_512_MOESM2_ESM.xlsx]

## Sheet: Fig.7
						GeneName_RCUT	Adipo, 37°C vs. -180°C	Adipo, 37°C vs. Cycled		Chondro, 37°C vs. -180°C	Chondro, 37°C vs. Cycled		Osteo, 37°C vs. -180°C	Osteo, 37°C vs. Cycled
FeatureNum#	ProbeName#	SystematicName	Description	CrudeProbeCharacterization_RCUT	number of probes present on microarrays allocated to individual GeneName (symbol) entry#	GeneName_RCUT	R1 (M5146r / M5148g)	R2 (M5146r / M5149r)		R3 (M5147g / M5148r)	R4 (M5147g / M5150g)		R5 (M5147r / M5149g)	R6 (M5147r / M5150r)
14074.1	A_33_P3258627#		Unknown	2) poorly characterized	1#	A_33_P3258627	1	-49.3966		1.06804	-1.09688		-1.12289	-7.54693
114392	A_32_P176018#	NM_030812	Homo sapiens actin-like 8 (ACTL8), mRNA [NM_030812]	1) gene symbol	2#	ACTL8	-15.0886	1		12.0344	-2.87326		-14.8083	1
20742.1	A_24_P945113#	NM_000020	Homo sapiens activin A receptor type II-like 1 (ACVRL1), transcript variant 1, mRNA [NM_000020]	1) gene symbol	1#	ACVRL1	-1.34856	-11.3655		1.14508	1.14433		-1.02386	1.02688
24509.1	A_23_P258887#	NM_012190	Homo sapiens aldehyde dehydrogenase 1 family, member L1 (ALDH1L1), transcript variant 2, mRNA [NM_012190]	1) gene symbol	1#	ALDH1L1	-2.63378	9.29069		-1.4108	1.63508		-1.04503	10.4587
11399.1	A_23_P10232#	NM_017935	Homo sapiens B-cell scaffold protein with ankyrin repeats 1 (BANK1), transcript variant 1, mRNA [NM_017935]	1) gene symbol	1#	BANK1	1.30666	-10.1574		-1.00674	1.20894		-1.0547	-1.73106
20381.1	A_23_P305245#	NM_001168214	Homo sapiens chromosome 3 open reading frame 80 (C3orf80), mRNA [NM_001168214]	2) poorly characterized	2#	C3orf80	1	-15.8216		-1.03172	-1.0229		-1.04859	-2.08995
4999.1	A_23_P152838#	NM_002985	Homo sapiens chemokine (C-C motif) ligand 5 (CCL5), transcript variant 1, mRNA [NM_002985]	1) gene symbol	1#	CCL5	-1.18056	-10.5415		1.00716	-1.05979		-1.00101	-1.17572
18509.1	A_32_P25357#	NM_004933	Homo sapiens cadherin 15, type 1, M-cadherin (myotubule) (CDH15), mRNA [NM_004933]	1) gene symbol	1#	CDH15	-3.85017	-33.9944		-1.09023	-1.27534		1.17622	-1.5575
36940.1	A_23_P57784#	NM_021101	Homo sapiens claudin 1 (CLDN1), mRNA [NM_021101]	1) gene symbol	1#	CLDN1	-1.44834	-12.3365		-1.01507	-1.08144		1.10133	-1.27224
8775.1	A_23_P214144#	NM_000493	Homo sapiens collagen, type X, alpha 1 (COL10A1), mRNA [NM_000493]	1) gene symbol	1#	COL10A1	-1.08937	-54.7448		-1.03559	1.14676		1.24037	-1.49538
1278.1	A_23_P81131#	NM_006587	Homo sapiens corin, serine peptidase (CORIN), transcript variant 1, mRNA [NM_006587]	1) gene symbol	1#	CORIN	-1.13329	-15.7845		-1.05379	-1.20533		1.0077	-1.74982
22470.1	A_33_P3262191#	NM_014427	Homo sapiens copine VII (CPNE7), transcript variant 2, mRNA [NM_014427]	1) gene symbol	1#	CPNE7	-1.82291	-21.6816		1.05444	-1.07771		-1.02786	-1.59484
4676.1	A_23_P133408#	NM_000758	Homo sapiens colony stimulating factor 2 (granulocyte-macrophage) (CSF2), mRNA [NM_000758]	1) gene symbol	1#	CSF2	-1.85652	-10.8009		1.36196	-1.09832		1.03985	-1.00327
5416.1	A_23_P501754#	NM_000759	Homo sapiens colony stimulating factor 3 (granulocyte) (CSF3), transcript variant 1, mRNA [NM_000759]	1) gene symbol	2#	CSF3	-2.83874	-12.8919		-1.00771	1.00885		-1.06106	1.0687
7859.1	A_32_P210202#	NM_203394	Homo sapiens E2F transcription factor 7 (E2F7), mRNA [NM_203394]	1) gene symbol	2#	E2F7	-1.39842	-10.6151		1.01519	1.00285		1.01238	-1.94268
83400.1	A_23_P108501#	NM_004438	Homo sapiens EPH receptor A4 (EPHA4), mRNA [NM_004438]	1) gene symbol	1#	EPHA4	-1.71681	-10.3627		-1.01478	-1.3381		1.10337	-2.59156
34076.1	A_23_P41344#	NM_001432	Homo sapiens epiregulin (EREG), mRNA [NM_001432]	1) gene symbol	1#	EREG	-1.44811	-11.5574		1.14334	-1.0365		1.09238	-1.53308
29573.1	A_32_P197340#	NM_001290030	Homo sapiens glutamate-rich 2 (ERICH2), transcript variant 1, mRNA [NM_001290030]	1) gene symbol	2#	ERICH2	-1.08729	-18.272		-1.00941	1.0753		-1.00217	-1.03187
97816.1	A_33_P3325497#	NM_203371	Homo sapiens fin bud initiation factor homolog (zebrafish) (FIBIN), mRNA [NM_203371]	1) gene symbol	1#	FIBIN	1.11824	-13.4767		-1.10892	-1.2552		-1.0903	-2.38254
18140.1	A_24_P52697#	NR_002196	Homo sapiens H19, imprinted maternally expressed transcript (non-protein coding) (H19), long non-coding RNA [NR_002196]	2) poorly characterized	1#	H19	-6.72572	1.36921		1.44647	1.64862		44.4161	1.57746
9606.1	A_23_P256107#	NM_006665	Homo sapiens heparanase (HPSE), transcript variant 1, mRNA [NM_006665]	1) gene symbol	1#	HPSE	-1.61189	10.7923		1	1		1.24579	9.71214
82013.1	A_33_P3687198#	ENST00000257572	harakiri, BCL2 interacting protein (contains only BH3 domain) [Source:HGNC Symbol;Acc:5185] [ENST00000257572]	1) gene symbol	2#	HRK	-1.9319	-16.1575		-1.06128	-1.20028		1.05632	-1.22445
20811.1	A_23_P14673#	NM_020962	Homo sapiens immunoglobulin superfamily, DCC subclass, member 4 (IGDCC4), mRNA [NM_020962]	1) gene symbol	1#	IGDCC4	-1.24799	-22.1326		1.12446	1.06408		1.02676	-1.53582
14769.1	A_23_P113777#	NM_004791	Homo sapiens integrin, beta-like 1 (with EGF-like repeat domains) (ITGBL1), transcript variant 1, mRNA [NM_004791]	1) gene symbol	2#	ITGBL1	-1.17849	-14.3368		1.08547	1.13122		1.03366	-1.56064
111616	A_33_P3418209#	NM_004791	Homo sapiens integrin, beta-like 1 (with EGF-like repeat domains) (ITGBL1), transcript variant 1, mRNA [NM_004791]	1) gene symbol	2#	ITGBL1	-1.02969	-13.8087		1.0014	-1.18043		-1.04618	-1.90508
30340.1	A_32_P181222#	NM_002247	Homo sapiens potassium large conductance calcium-activated channel, subfamily M, alpha member 1 (KCNMA1), transcript variant 2, mRNA [NM_002247]	1) gene symbol	5#	KCNMA1	-1.53439	-11.1007		-1.00229	1.05321		1.02972	-1.52641
11734.1	A_24_P156490#	NM_002247	Homo sapiens potassium large conductance calcium-activated channel, subfamily M, alpha member 1 (KCNMA1), transcript variant 2, mRNA [NM_002247]	1) gene symbol	5#	KCNMA1	-1.53068	-10.2219		1.19164	1.27065		1.06144	-1.56509
75760.1	A_23_P6535#	NM_138433	Homo sapiens kelch domain containing 7B (KLHDC7B), mRNA [NM_138433]	1) gene symbol	2#	KLHDC7B	-1.83758	-21.6697		-1.15578	-1.22441		1.08549	-1.7766
17108.1	A_24_P117410#	NM_138433	Homo sapiens kelch domain containing 7B (KLHDC7B), mRNA [NM_138433]	1) gene symbol	2#	KLHDC7B	-1.41898	-17.8772		1.07217	-1.18202		-1.10234	-1.86888
9978.1	A_23_P29773#	NM_014398	Homo sapiens lysosomal-associated membrane protein 3 (LAMP3), mRNA [NM_014398]	1) gene symbol	1#	LAMP3	-3.16869	-47.1784		-1.00799	-1.11969		1.0453	-1.10585
11587.1	A_33_P3296333#	NM_001144058	Homo sapiens neurotrimin (NTM), transcript variant 3, mRNA [NM_001144058]	1) gene symbol	2#	NTM	-1.06522	-55.9986		-1.1895	-1.15353		1.04649	-2.58028
10448.1	A_33_P3511265#	NM_006475	Homo sapiens periostin, osteoblast specific factor (POSTN), transcript variant 1, mRNA [NM_006475]	1) gene symbol	1#	POSTN	-1.01221	-120.717		1.03022	1.02794		-1.02503	-1.83522
50372.1	A_33_P3241334#	ENST00000595404	pregnancy specific beta-1-glycoprotein 9 [Source:HGNC Symbol;Acc:9526] [ENST00000595404]	1) gene symbol	2#	PSG9	-3.56493	10.7118		1.21685	1.1224		-1.13588	1.84528
33438.1	A_23_P121064#	NM_002852	Homo sapiens pentraxin 3, long (PTX3), mRNA [NM_002852]	1) gene symbol	1#	PTX3	-1.19762	-13.1606		-1.08149	-1.11826		1.05696	1.02691
3483.1	A_24_P335092#	NM_000331	Homo sapiens serum amyloid A1 (SAA1), transcript variant 1, mRNA [NM_000331]	1) gene symbol	1#	SAA1	-2.23596	-12.7784		1.07739	-1.23152		-1.07396	-1.02238
62318.1	A_24_P245379#	NM_002575	Homo sapiens serpin peptidase inhibitor, clade B (ovalbumin), member 2 (SERPINB2), transcript variant 2, mRNA [NM_002575]	1) gene symbol	2#	SERPINB2	1	-14.548		-1.077	-1.1501		1.01444	-1.06939
33694.1	A_23_P121665#	NM_020777	Homo sapiens sortilin-related VPS10 domain containing receptor 2 (SORCS2), mRNA [NM_020777]	1) gene symbol	2#	SORCS2	-1.05194	-13.859		-1.02312	1.00466		-1.12839	-3.20755
5417.1	A_33_P3214948#	NM_014767	Homo sapiens sparc/osteonectin, cwcv and kazal-like domains proteoglycan (testican) 2 (SPOCK2), transcript variant 2, mRNA [NM_014767]	1) gene symbol	2#	SPOCK2	-1.16542	8.12355		-1.6808	2.24245		-1.02247	23.2884
70048.1	A_33_P3226060#	NM_001195278	Homo sapiens transmembrane protein 178B (TMEM178B), mRNA [NM_001195278]	1) gene symbol	2#	TMEM178B	1	-12.8857		-1.01909	-1.08502		1.09417	-1.07597
70355.1	A_23_P126836#	NM_003326	Homo sapiens tumor necrosis factor (ligand) superfamily, member 4 (TNFSF4), mRNA [NM_003326]	1) gene symbol	1#	TNFSF4	1.23454	-45.6912		-1.10531	-1.09304		1.1503	-2.51107
11717.1	A_23_P380208#	NM_024621	Homo sapiens ventricular zone expressed PH domain-containing 1 (VEPH1), transcript variant 1, mRNA [NM_024621]	1) gene symbol	1#	VEPH1	1	-13.9232		-1.05505	-1.03606		-1.02669	-1.52172
							41 genes, which got fold ≥ 10,0	> 0,12 % of all genes got fold 10 or more

## Sheet: supplement
							Adipo, 37°C vs. -180°C	Adipo, 37°C vs. Cycled		Chondro, 37°C vs. -180°C	Chondro, 37°C vs. Cycled		Osteo, 37°C vs. -180°C	Osteo, 37°C vs. Cycled
FeatureNum#	ProbeName#	SystematicName	Description	CrudeProbeCharacterization_RCUT	number of probes present on microarrays allocated to individual GeneName (symbol) entry#	GeneName_RCUT	R1 (M5146r / M5148g)	R2 (M5146r / M5149r)		R3 (M5147g / M5148r)	R4 (M5147g / M5150g)		R5 (M5147r / M5149g)	R6 (M5147r / M5150r)
30076.1	A_24_P169843#		Unknown	2) poorly characterized	1#	A_24_P169843	-1.03162	2.20903		-1.22269	-1.00043		-1.04839	1.64106
9503.1	A_24_P230057#		Unknown	2) poorly characterized	1#	A_24_P230057	-1.04193	2.28419		-1.14495	-1.38381		-1.01424	1.42724
68545.1	A_24_P247454#		Unknown	2) poorly characterized	1#	A_24_P247454	-1.04992	2.23817		-1.07446	-1.15366		-1.0545	1.53512
3971.1	A_24_P256063#		Unknown	2) poorly characterized	1#	A_24_P256063	-1.13748	2.13329		-1.01988	-1.00462		1.02285	1.80536
19679.1	A_24_P358131#		Unknown	2) poorly characterized	1#	A_24_P358131	-1.02452	2.22625		-1.27789	-1.16784		-1.13425	1.43804
17276.1	A_24_P374973#		Unknown	2) poorly characterized	1#	A_24_P374973	1.19937	1.64758		1.36926	2.4895		-1.20242	1.03342
96500.1	A_24_P401090#		Unknown	2) poorly characterized	1#	A_24_P401090	1.12053	-2.9156		-1.17328	-1.30754		-1.09561	-2.00611
21581.1	A_24_P401601#		Unknown	2) poorly characterized	1#	A_24_P401601	-1.08788	2.36486		-1.14536	-1.12946		1.01457	1.7808
78061.1	A_24_P84970#		Unknown	2) poorly characterized	1#	A_24_P84970	1.01299	2.19715		-1.45294	-1.53825		-1.07386	1.42018
72718.1	A_33_P3226788#		Unknown	2) poorly characterized	1#	A_33_P3226788	1.36515	1.27348		-2.19595	-1.8753		1.31839	-1.45815
34147.1	A_33_P3227010#		Unknown	2) poorly characterized	1#	A_33_P3227010	2.49697	1.27041		1.00103	-1.12116		1.39758	-1.3903
44953.1	A_33_P3227212#		Unknown	2) poorly characterized	1#	A_33_P3227212	-1.20502	-1.294		-2.09205	1		1.63013	1.64212
90861.1	A_33_P3231156#		Unknown	2) poorly characterized	1#	A_33_P3231156	-1.80693	-7.91035		-1.15731	-1.54647		-1.12487	-1.76527
13955.1	A_33_P3231437#		Unknown	2) poorly characterized	1#	A_33_P3231437	1.46043	2.5594		1	1		1.09418	1.44445
47344.1	A_33_P3240043#		Unknown	2) poorly characterized	1#	A_33_P3240043	-1.04022	-8.54872		-1.11099	-1.22174		-1.05277	-2.12108
58514.1	A_33_P3240295#		Unknown	2) poorly characterized	1#	A_33_P3240295	-1.15658	2.24567		1.02268	-1.03373		-1.08805	1.5538
24292.1	A_33_P3241046#		Unknown	2) poorly characterized	1#	A_33_P3241046	1.23757	-1.06324		-1.17181	-1.4488		1.065	-2.17237
1462.1	A_33_P3244269#		Unknown	2) poorly characterized	1#	A_33_P3244269	-1.25606	1.49253		2.06391	-1.04987		-1.90817	-1.35405
14936.1	A_33_P3251557#		Unknown	2) poorly characterized	1#	A_33_P3251557	-2.41808	1.49014		3.26596	-1.1087		-2.78992	1.53434
11145.1	A_33_P3252191#		Unknown	2) poorly characterized	1#	A_33_P3252191	-1.10703	-2.14932		-1.54875	-1.67324		-1.43698	-2.08098
24609.1	A_33_P3253857#		Unknown	2) poorly characterized	1#	A_33_P3253857	1.13904	1.35881		1.22598	-1.22973		-2.15772	1.0544
15332.1	A_33_P3256565#		Unknown	2) poorly characterized	1#	A_33_P3256565	-2.20307	1		1.69151	-1.11315		-2.09708	-1.00044
23739.1	A_33_P3256888#		Unknown	2) poorly characterized	1#	A_33_P3256888	-1.2057	-1.31986		1	1		1.98958	-1.06282
14074.1	A_33_P3258627#		Unknown	2) poorly characterized	1#	A_33_P3258627	1	-49.3966		1.06804	-1.09688		-1.12289	-7.54693
27130.1	A_33_P3266609#		Unknown	2) poorly characterized	1#	A_33_P3266609	-1.9498	-1.03159		1.77272	-1.44531		-2.722	1
16013.1	A_33_P3268318#		Unknown	2) poorly characterized	1#	A_33_P3268318	-1.63468	-1.38765		1.11094	-1.01986		-1.63457	-2.04757
23728.1	A_33_P3271187#		Unknown	2) poorly characterized	1#	A_33_P3271187	1.15148	1.36652		-1.42646	-1.0306		-1.24601	-2.26389
35684.1	A_33_P3274090#		Unknown	2) poorly characterized	1#	A_33_P3274090	1.75737	-1.42329		-2.02709	-1.01136		1.76406	1.25506
8146.1	A_33_P3276062#		Unknown	2) poorly characterized	1#	A_33_P3276062	-1.32874	1.19543		1.57757	1.37559		-1.9851	-1.20097
48177.1	A_33_P3278303#		Unknown	2) poorly characterized	1#	A_33_P3278303	1.37257	1.95199		-1.28167	1.1589		-1.26388	1.43209
37552.1	A_33_P3280597#		Unknown	2) poorly characterized	1#	A_33_P3280597	-1.92156	-2.34271		1.16894	-1.25544		-1.07499	-1.01948
50941.1	A_33_P3280709#		Unknown	2) poorly characterized	1#	A_33_P3280709	-1.12937	-1.2608		-1.55217	-2.29597		1.01023	1.11024
33362.1	A_33_P3289000#		Unknown	2) poorly characterized	1#	A_33_P3289000	1.17867	1.35071		-1.05198	-1.14954		1.15748	-1.97774
7023.1	A_33_P3295705#		Unknown	2) poorly characterized	1#	A_33_P3295705	-1.77818	1		1.71932	-1.13277		-2.02966	1
70232.1	A_33_P3296769#		Unknown	2) poorly characterized	1#	A_33_P3296769	-1.53389	-1.10558		1.30197	-1.59699		-2.02709	-1.78674
12189.1	A_33_P3303557#		Unknown	2) poorly characterized	1#	A_33_P3303557	-1.98256	-1.79224		-1.57425	-1.099		-1.05063	-1.09556
26815.1	A_33_P3305250#		Unknown	2) poorly characterized	1#	A_33_P3305250	-1.14878	-1.58909		-2.17878	-1.90736		1.35544	-1.08096
6648.1	A_33_P3305438#		Unknown	2) poorly characterized	1#	A_33_P3305438	1.10832	1.14601		-1.11545	-1.00255		2.27497	1.07726
17995.1	A_33_P3310751#		Unknown	2) poorly characterized	1#	A_33_P3310751	-1.19966	1.20991		1.57891	-1.52582		-2.07138	-1.46311
12731.1	A_33_P3313625#		Unknown	2) poorly characterized	1#	A_33_P3313625	1.29721	2.19682		-1.36572	-1.72112		1.87512	1.09055
6888.1	A_33_P3316093#		Unknown	2) poorly characterized	1#	A_33_P3316093	-1.16418	1.13919		1.05223	-2.33184		1.19528	-1.96607
41067.1	A_33_P3318993#		Unknown	2) poorly characterized	1#	A_33_P3318993	2.0193	1.86545		1.13205	1.00208		-1.03148	-1.11717
74302.1	A_33_P3322103#		Unknown	2) poorly characterized	1#	A_33_P3322103	1.48757	-1.19715		-2.40054	-1.25646		-1.02315	-1.43592
20500.1	A_33_P3327971#		Unknown	2) poorly characterized	1#	A_33_P3327971	-1.42945	-1.3354		1.1718	1.16256		-1.95707	-1.06195
33367.1	A_33_P3346333#		Unknown	2) poorly characterized	1#	A_33_P3346333	1.29348	1.37288		1.00411	-1.68496		2.19474	1.12527
43577.1	A_33_P3346538#		Unknown	2) poorly characterized	1#	A_33_P3346538	1.16946	2.11647		-1.90618	-1.23527		1.1511	-1.46934
95179.1	A_33_P3353630#		Unknown	2) poorly characterized	1#	A_33_P3353630	1.22424	1.2781		-1.08119	-1.18745		1.4455	-2.01274
14384.1	A_33_P3359869#		Unknown	2) poorly characterized	1#	A_33_P3359869	-1.07868	-2.35912		-1.48768	-1.36955		-1.4958	-1.70879
25242.1	A_33_P3362232#		Unknown	2) poorly characterized	1#	A_33_P3362232	-1.35579	1.20879		-1.99032	1		1.17631	1.17631
27425.1	A_33_P3363254#		Unknown	2) poorly characterized	1#	A_33_P3363254	1.1864	1.3249		1.18126	1.23148		2.20307	2.20307
12514.1	A_33_P3373985#		Unknown	2) poorly characterized	1#	A_33_P3373985	-1.05596	-3.72013		1.0764	-1.1657		-1.23832	-1.39155
1811.1	A_33_P3374215#		Unknown	2) poorly characterized	1#	A_33_P3374215	-1.15984	-1.25781		1.09939	2.11056		-1.43253	1.97469
22524.1	A_33_P3381796#		Unknown	2) poorly characterized	1#	A_33_P3381796	1.38842	1.06489		-1.40343	1.22615		2.0162	1.45206
56388.1	A_33_P3386723#		Unknown	2) poorly characterized	1#	A_33_P3386723	-1.1223	2.19422		-1.03323	-1.02846		-1.05228	1.59193
23341.1	A_33_P3387429#		Unknown	2) poorly characterized	1#	A_33_P3387429	1.39235	-1.15241		-1.24402	1.24818		-2.33565	1.06595
78837.1	A_33_P3395733#		Unknown	2) poorly characterized	1#	A_33_P3395733	-1.14611	1.33508		1.59445	1.17684		-2.18444	1
46624.1	A_33_P3405189#		Unknown	2) poorly characterized	1#	A_33_P3405189	1.2737	-1.06694		1.44934	-1.04286		-1.40392	-1.96875
49397.1	A_33_P3406110#		Unknown	2) poorly characterized	1#	A_33_P3406110	1.35545	-1.13876		1	1		2.00217	1.72188
1907.1	A_33_P3407623#		Unknown	2) poorly characterized	1#	A_33_P3407623	-1.20144	1		1.68529	1.19124		-1.96033	-1.42874
104632	A_33_P3408034#		Unknown	2) poorly characterized	1#	A_33_P3408034	1.51401	1.09584		-1.3278	-2.08785		-1.22872	-2.2153
18004.1	A_33_P3423565#		Unknown	2) poorly characterized	1#	A_33_P3423565	-1.92391	-2.13082		1.20696	-1.09426		-1.546	-1.07787
25943.1	A_33_P3307960#	NM_001103170	Homo sapiens arylacetamide deacetylase-like 3 (AADACL3), transcript variant 1, mRNA [NM_001103170]	1) gene symbol	2#	AADACL3	-1.1804	1		1	1		1.05655	-1.95345
16238.1	A_23_P10559#	NM_001080395	Homo sapiens apoptosis-associated tyrosine kinase (AATK), transcript variant 1, mRNA [NM_001080395]	1) gene symbol	3#	AATK	1	-3.56632		1.07814	-1.23715		-1.23724	-1.47805
50515.1	A_33_P3268487#	NM_000663	Homo sapiens 4-aminobutyrate aminotransferase (ABAT), transcript variant 2, mRNA [NM_000663]	1) gene symbol	2#	ABAT	1.02061	2.0296		-1.11337	-1.0858		1.00318	1.45687
14766.1	A_23_P160940#	NM_000350	Homo sapiens ATP-binding cassette, sub-family A (ABC1), member 4 (ABCA4), mRNA [NM_000350]	1) gene symbol	1#	ABCA4	-1.35589	2.35448		1	1		-1.24529	1
4659.1	A_23_P500400#	NM_080284	Homo sapiens ATP-binding cassette, sub-family A (ABC1), member 6 (ABCA6), mRNA [NM_080284]	1) gene symbol	1#	ABCA6	1.02452	-6.02341		1.0735	1.14182		1.22281	1.05243
96942.1	A_23_P118615#	NM_007168	Homo sapiens ATP-binding cassette, sub-family A (ABC1), member 8 (ABCA8), transcript variant 2, mRNA [NM_007168]	1) gene symbol	2#	ABCA8	1	-4.49975		-1.25938	-1.41167		1.2335	-1.21598
26720.1	A_33_P3342305#	NM_007168	Homo sapiens ATP-binding cassette, sub-family A (ABC1), member 8 (ABCA8), transcript variant 2, mRNA [NM_007168]	1) gene symbol	2#	ABCA8	-1.03435	-2.84237		1.15511	1.08707		-1.4694	1.02421
21835.1	A_33_P3298043#	NM_001079528	Homo sapiens ATP-binding cassette, sub-family C (CFTR/MRP), member 6 (ABCC6), transcript variant 2, mRNA [NM_001079528]	1) gene symbol	4#	ABCC6	-2.1234	1.75052		1.8707	-1.46299		-1.33229	1.57255
1300.1	A_23_P100539#	NM_001171	Homo sapiens ATP-binding cassette, sub-family C (CFTR/MRP), member 6 (ABCC6), transcript variant 1, mRNA [NM_001171]	1) gene symbol	4#	ABCC6	-1.08576	2.19831		-1.31523	-1.2835		1.05189	1.85567
49643.1	A_33_P3385266#	NM_001079528	Homo sapiens ATP-binding cassette, sub-family C (CFTR/MRP), member 6 (ABCC6), transcript variant 2, mRNA [NM_001079528]	1) gene symbol	4#	ABCC6	-1.33032	2.31093		1.23137	1.3237		-1.12088	2.01864
32723.1	A_24_P178503#	NM_005691	Homo sapiens ATP-binding cassette, sub-family C (CFTR/MRP), member 9 (ABCC9), transcript variant SUR2A, mRNA [NM_005691]	1) gene symbol	2#	ABCC9	-1.06797	1.98756		1.32655	1.55329		-1.07659	1.90739
18762.1	A_24_P355626#	NM_022169	Homo sapiens ATP-binding cassette, sub-family G (WHITE), member 4 (ABCG4), transcript variant 1, mRNA [NM_022169]	1) gene symbol	1#	ABCG4	-1.01131	2.00211		-1.17626	1.19922		-1.07843	2.05131
10955.1	A_24_P123408#	NM_014945	Homo sapiens actin binding LIM protein family, member 3 (ABLIM3), mRNA [NM_014945]	1) gene symbol	2#	ABLIM3	1.04662	-3.12555		-1.00023	-1.01056		1.05907	-1.28959
43955.1	A_23_P256205#	NM_014945	Homo sapiens actin binding LIM protein family, member 3 (ABLIM3), mRNA [NM_014945]	1) gene symbol	2#	ABLIM3	-1.12672	-3.81364		1.04604	-1.11762		1.02423	-1.27901
22151.1	A_23_P307310#	NM_013227	Homo sapiens aggrecan (ACAN), transcript variant 2, mRNA [NM_013227]	1) gene symbol	2#	ACAN	1.33836	-1.1694		-1.37226	1.32554		2.30459	2.531
17020.1	A_33_P3413759#	NM_001010887	Homo sapiens alkaline ceramidase 2 (ACER2), mRNA [NM_001010887]	1) gene symbol	2#	ACER2	2.04015	1.14452		1.10945	-1.19569		1.46759	1.35213
6275.1	A_23_P131676#	NM_020311	Homo sapiens atypical chemokine receptor 3 (ACKR3), mRNA [NM_020311]	1) gene symbol	1#	ACKR3	-1.37244	2.56702		-1.03621	1.0658		1.04269	3.96397
20480.1	A_23_P14515#	NM_152331	Homo sapiens acyl-CoA thioesterase 4 (ACOT4), mRNA [NM_152331]	1) gene symbol	1#	ACOT4	-1.03955	-2.46035		-1.09461	1.19632		1.0751	-1.30703
114392	A_32_P176018#	NM_030812	Homo sapiens actin-like 8 (ACTL8), mRNA [NM_030812]	1) gene symbol	2#	ACTL8	-15.0886	1		12.0344	-2.87326		-14.8083	1
76182.1	A_23_P142075#	NM_001611	Homo sapiens acid phosphatase 5, tartrate resistant (ACP5), transcript variant 4, mRNA [NM_001611]	1) gene symbol	1#	ACP5	-1.19728	-2.07406		1.27006	-1.00758		-1.17847	1.07305
6833.1	A_24_P46130#	NM_001099	Homo sapiens acid phosphatase, prostate (ACPP), transcript variant 1, mRNA [NM_001099]	1) gene symbol	2#	ACPP	1.12572	-3.10583		-1.04924	-1.04152		1.18096	-1.48877
55050.1	A_23_P131050#	NM_030924	Homo sapiens acyl-CoA synthetase bubblegum family member 2 (ACSBG2), transcript variant 2, mRNA [NM_030924]	1) gene symbol	1#	ACSBG2	-1.57911	-1.26969		-1.03635	-1.10525		-2.7307	-1.06408
79853.1	A_33_P3217983#	NM_203380	Homo sapiens acyl-CoA synthetase long-chain family member 5 (ACSL5), transcript variant 3, mRNA [NM_203380]	1) gene symbol	1#	ACSL5	-1.31064	-2.50292		1.38651	1.24938		1.01255	1.13664
40426.1	A_23_P339119#	NM_024560	Homo sapiens acyl-CoA synthetase short-chain family member 3 (ACSS3), mRNA [NM_024560]	1) gene symbol	1#	ACSS3	1.05875	-2.13287		1.11297	1.01411		1.06637	-1.19476
17971.1	A_33_P3288659#	NM_030812	Homo sapiens actin-like 8 (ACTL8), mRNA [NM_030812]	1) gene symbol	2#	ACTL8	1.98845	-1.01685		-1.3003	1.08405		2.31887	1.34433
11526.1	A_23_P397455#	NM_145259	Homo sapiens activin A receptor, type IC (ACVR1C), transcript variant 1, mRNA [NM_145259]	1) gene symbol	3#	ACVR1C	1.39499	2.00708		-1.01403	1.08321		1.41082	-1.39642
20742.1	A_24_P945113#	NM_000020	Homo sapiens activin A receptor type II-like 1 (ACVRL1), transcript variant 1, mRNA [NM_000020]	1) gene symbol	1#	ACVRL1	-1.34856	-11.3655		1.14508	1.14433		-1.02386	1.02688
41635.1	A_33_P3386775#	NM_002390	Homo sapiens ADAM metallopeptidase domain 11 (ADAM11), mRNA [NM_002390]	1) gene symbol	2#	ADAM11	-1.29632	1.22754		1.30156	-2.06959		-1.45149	1.00148
3826.1	A_33_P3310929#	NM_003474	Homo sapiens ADAM metallopeptidase domain 12 (ADAM12), transcript variant 1, mRNA [NM_003474]	1) gene symbol	3#	ADAM12	1.04125	-2.94507		1.02385	1.05726		-1.09482	-1.09314
5901.1	A_24_P243741#	NM_021721	Homo sapiens ADAM metallopeptidase domain 22 (ADAM22), transcript variant 5, mRNA [NM_021721]	1) gene symbol	1#	ADAM22	1.16406	2.23639		1	1		-1.10342	-1.06896
5067.1	A_23_P44665#	NM_145004	Homo sapiens ADAM metallopeptidase domain 32 (ADAM32), mRNA [NM_145004]	1) gene symbol	2#	ADAM32	-1.60847	-1.00701		1.43655	-1.01835		-2.1402	-1.07592
38940.1	A_23_P41629#	NM_139056	Homo sapiens ADAM metallopeptidase with thrombospondin type 1 motif, 16 (ADAMTS16), mRNA [NM_139056]	1) gene symbol	1#	ADAMTS16	1	-1.58482		1.01558	-1.36545		-1.16705	-2.37321
40607.1	A_33_P3317392#	NM_133638	Homo sapiens ADAM metallopeptidase with thrombospondin type 1 motif, 19 (ADAMTS19), mRNA [NM_133638]	1) gene symbol	1#	ADAMTS19	-1.25247	2.17738		1.02919	-1.08852		1.03828	2.8651
31929.1	A_32_P196263#	NM_182920	Homo sapiens ADAM metallopeptidase with thrombospondin type 1 motif, 9 (ADAMTS9), mRNA [NM_182920]	1) gene symbol	1#	ADAMTS9	-1.14863	2.02039		1.4644	1.36566		-1.00485	2.21377
37317.1	A_24_P291978#	NM_052853	Homo sapiens aarF domain containing kinase 2 (ADCK2), mRNA [NM_052853]	1) gene symbol	1#	ADCK2	1.0296	-2.16641		1.10747	-1.09909		1.08759	-1.40604
38482.1	A_33_P3310961#	NR_038943	Homo sapiens ADD3 antisense RNA 1 (ADD3-AS1), long non-coding RNA [NR_038943]	2) poorly characterized	1#	ADD3-AS1	-1.09704	-1.46156		1.2773	-1.07697		-2.11801	-2.02536
40910.1	A_23_P81158#	NM_000669	Homo sapiens alcohol dehydrogenase 1C (class I), gamma polypeptide (ADH1C), mRNA [NM_000669]	1) gene symbol	1#	ADH1C	-1.19526	-1.96791		1.27243	1.05904		1.16941	-1.01158
16935.1	A_33_P3413905#	NM_024866	Homo sapiens adrenomedullin 2 (ADM2), transcript variant 1, mRNA [NM_024866]	1) gene symbol	2#	ADM2	1.19125	-2.48169		-1.21331	-1.20158		-1.01443	-1.6802
122880	A_24_P237270#	NM_000675	Homo sapiens adenosine A2a receptor (ADORA2A), transcript variant 3, mRNA [NM_000675]	1) gene symbol	2#	ADORA2A	1.07584	4.16096		-1.54317	-1.09109		1.06093	2.04712
75057.1	A_33_P3243023#	NM_000678	Homo sapiens adrenoceptor alpha 1D (ADRA1D), mRNA [NM_000678]	1) gene symbol	1#	ADRA1D	-1.7421	-2.22845		1.11481	1.18268		1.15995	-1.71501
26398.1	A_23_P138706#	NM_000681	Homo sapiens adrenoceptor alpha 2A (ADRA2A), mRNA [NM_000681]	1) gene symbol	1#	ADRA2A	-1.28768	2.56799		-1.46599	-1.02378		-1.02554	2.4815
61248.1	A_23_P145024#	NM_000024	Homo sapiens adrenoceptor beta 2, surface (ADRB2), mRNA [NM_000024]	1) gene symbol	1#	ADRB2	1.049	-2.98861		1.11078	-1.02823		-1.12995	1.11545
34599.1	A_23_P156826#	NM_032744	Homo sapiens androgen-dependent TFPI-regulating protein (ADTRP), transcript variant 2, mRNA [NM_032744]	1) gene symbol	2#	ADTRP	1	-2.56046		1.2732	-1.08868		-1.18326	-2.12381
47056.1	A_33_P3311543#	AF130086	Homo sapiens clone FLB8524 PRO2300 mRNA, complete cds. [AF130086]	2) poorly characterized	1#	AF130086	1.12993	1.28251		1	-2.00986		1.36545	-1.43824
6688.1	A_32_P167239#	NM_152406	Homo sapiens actin filament associated protein 1-like 1 (AFAP1L1), transcript variant 1, mRNA [NM_152406]	1) gene symbol	1#	AFAP1L1	1.1002	-2.27665		-1.0755	1.015		1.06614	-1.23069
44064.1	A_23_P406341#	NM_001001936	Homo sapiens actin filament associated protein 1-like 2 (AFAP1L2), transcript variant 1, mRNA [NM_001001936]	1) gene symbol	1#	AFAP1L2	-1.00071	-1.95755		1.01009	-1.05626		1.06008	-1.49063
2086.1	A_23_P311640#	NM_006076	Homo sapiens ArfGAP with FG repeats 2 (AGFG2), mRNA [NM_006076]	1) gene symbol	2#	AGFG2	-1.27572	1.56148		-1.16761	1.439		-1.05479	2.33241
13353.1	A_23_P103720#	NM_024758	Homo sapiens agmatine ureohydrolase (agmatinase) (AGMAT), mRNA [NM_024758]	1) gene symbol	1#	AGMAT	-1.20422	-2.63929		1.13362	1.05661		1.05279	-1.0747
66975.1	A_33_P3279470#	NM_001138	Homo sapiens agouti related protein homolog (mouse) (AGRP), mRNA [NM_001138]	1) gene symbol	1#	AGRP	1.49464	1.49464		-1.17463	-1.49563		1.11701	-1.99883
29192.1	A_23_P70785#	NM_001624	Homo sapiens absent in melanoma 1 (AIM1), mRNA [NM_001624]	1) gene symbol	1#	AIM1	-2.044	-9.47028		1.13446	-1.03009		-1.05161	-1.11442
634.1	A_33_P3379176#	AK022678	Homo sapiens cDNA FLJ12616 fis, clone NT2RM4001650. [AK022678]	2) poorly characterized	1#	AK022678	-1.0669	-1.2453		1.05826	1.41186		1.33431	2.00805
18841.1	A_33_P3404729#	AK075182	Homo sapiens cDNA FLJ90701 fis, clone PLACE1007081. [AK075182]	2) poorly characterized	1#	AK075182	1.07792	2.3454		-1.45373	1.29921		-1.09398	-1.28743
8645.1	A_33_P3390246#	AK123701	Homo sapiens cDNA FLJ41707 fis, clone HLUNG2010464. [AK123701]	2) poorly characterized	1#	AK123701	1.38877	1.41919		-2.31982	1.00559		1.27201	-1.4215
3112.1	A_33_P3350232#	AK127825	Homo sapiens cDNA FLJ45928 fis, clone PLACE6019674. [AK127825]	2) poorly characterized	1#	AK127825	2.42372	1.58959		-1.53231	-1.21478		1.35981	1.22803
2783.1	A_33_P3372397#	AK130111	Homo sapiens cDNA FLJ26601 fis, clone LVR00207. [AK130111]	2) poorly characterized	1#	AK130111	-2.43863	-1.1333		2.37698	-1.07325		-2.21365	1.21569
11596.1	A_33_P3270369#	AK130406	Homo sapiens cDNA FLJ26896 fis, clone RCT00464. [AK130406]	2) poorly characterized	1#	AK130406	1.16816	-1.35716		-1.04311	2.00982		1.07667	1.64444
5160.1	A_33_P3419945#	AK130724	Homo sapiens cDNA FLJ27214 fis, clone SYN03752. [AK130724]	2) poorly characterized	1#	AK130724	1.74763	1.39519		-1.82143	1.03604		2.27521	1.08666
6850.1	A_33_P3417920#	NM_003886	Homo sapiens A kinase (PRKA) anchor protein 4 (AKAP4), transcript variant 1, mRNA [NM_003886]	1) gene symbol	2#	AKAP4	-1.02691	1.01549		1.20413	2.36841		1.06002	2.27155
37503.1	A_24_P129341#	NM_020299	Homo sapiens aldo-keto reductase family 1, member B10 (aldose reductase) (AKR1B10), mRNA [NM_020299]	1) gene symbol	2#	AKR1B10	-1.30868	2.55793		-1.12199	1.11352		1.1554	3.31111
94349.1	A_23_P93641#	NM_020299	Homo sapiens aldo-keto reductase family 1, member B10 (aldose reductase) (AKR1B10), mRNA [NM_020299]	1) gene symbol	2#	AKR1B10	-1.65367	3.9559		-1.04033	-1.31831		1.28345	4.41104
2786.1	A_33_P3380992#	NM_001080538	Homo sapiens aldo-keto reductase family 1, member B15 (AKR1B15), mRNA [NM_001080538]	1) gene symbol	1#	AKR1B15	-1.50836	4.54572		1.30123	-1.19984		1.21978	8.04565
67636.1	A_24_P152968#	NM_001353	Homo sapiens aldo-keto reductase family 1, member C1 (AKR1C1), mRNA [NM_001353]	1) gene symbol	3#	AKR1C1	-1.37012	3.07274		1.27321	1.21265		-1.05928	1.9412
17966.1	A_23_P257971#	NM_001353	Homo sapiens aldo-keto reductase family 1, member C1 (AKR1C1), mRNA [NM_001353]	1) gene symbol	3#	AKR1C1	-1.58269	2.95646		1.19102	1.24891		-1.03077	2.04489
5892.1	A_23_P138541#	NM_003739	Homo sapiens aldo-keto reductase family 1, member C3 (AKR1C3), transcript variant 1, mRNA [NM_003739]	1) gene symbol	1#	AKR1C3	-1.30654	2.57659		1.19266	1.16889		1.02765	1.68348
3778.1	A_24_P73577#	NM_170697	Homo sapiens aldehyde dehydrogenase 1 family, member A2 (ALDH1A2), transcript variant 3, mRNA [NM_170697]	1) gene symbol	1#	ALDH1A2	-1.05518	1.99032		1.54787	1.64052		1.17602	1.37133
23191.1	A_23_P205959#	NM_000693	Homo sapiens aldehyde dehydrogenase 1 family, member A3 (ALDH1A3), mRNA [NM_000693]	1) gene symbol	1#	ALDH1A3	1.05264	-2.28538		1.14253	1.19359		1.13208	-1.18787
24509.1	A_23_P258887#	NM_012190	Homo sapiens aldehyde dehydrogenase 1 family, member L1 (ALDH1L1), transcript variant 2, mRNA [NM_012190]	1) gene symbol	1#	ALDH1L1	-2.63378	9.29069		-1.4108	1.63508		-1.04503	10.4587
9290.1	A_23_P36753#	NM_000690	Homo sapiens aldehyde dehydrogenase 2 family (mitochondrial) (ALDH2), transcript variant 1, mRNA [NM_000690]	1) gene symbol	1#	ALDH2	-1.03031	2.16991		1.02303	-1.00065		-1.03581	1.6957
25972.1	A_23_P415974#	NM_000035	Homo sapiens aldolase B, fructose-bisphosphate (ALDOB), mRNA [NM_000035]	1) gene symbol	2#	ALDOB	-1.33978	1		1.51921	1.113		-2.21259	-1.34075
48935.1	A_24_P353619#	NM_000478	Homo sapiens alkaline phosphatase, liver/bone/kidney (ALPL), transcript variant 1, mRNA [NM_000478]	1) gene symbol	1#	ALPL	1	-2.49251		1.161	1.13837		1.24759	-1.74677
21184.1	A_23_P328642#	NM_152525	Homo sapiens amyotrophic lateral sclerosis 2 (juvenile) chromosome region, candidate 11 (ALS2CR11), transcript variant 2, mRNA [NM_152525]	1) gene symbol	1#	ALS2CR11	1	-1.34116		-2.48523	-1.46261		1	-1.00583
2335.1	A_33_P3491294#	NM_015944	Homo sapiens amidohydrolase domain containing 2 (AMDHD2), transcript variant 1, mRNA [NM_015944]	1) gene symbol	1#	AMDHD2	-1.0924	-2.74697		-1.00917	-1.08846		-1.09297	1.02564
8629.1	A_23_P60079#	NM_001147	Homo sapiens angiopoietin 2 (ANGPT2), transcript variant 1, mRNA [NM_001147]	1) gene symbol	1#	ANGPT2	1.20802	2.79533		-1.25731	-1.48935		1.16473	1.92341
32447.1	A_23_P126706#	NM_004673	Homo sapiens angiopoietin-like 1 (ANGPTL1), mRNA [NM_004673]	1) gene symbol	2#	ANGPTL1	1.02057	-4.03354		1.22675	1.06476		-1.02382	-1.17027
15806.1	A_33_P3300142#	NM_001257999	Homo sapiens ankyrin repeat and FYVE domain containing 1 (ANKFY1), transcript variant 3, mRNA [NM_001257999]	1) gene symbol	2#	ANKFY1	1.03744	1.09375		-1.75543	-1.95102		-1.57197	-1.73063
24972.1	A_23_P161218#	NM_014391	Homo sapiens ankyrin repeat domain 1 (cardiac muscle) (ANKRD1), mRNA [NM_014391]	1) gene symbol	1#	ANKRD1	-1.11968	-3.03515		-1.16685	-1.06699		-1.07661	-1.2715
37235.1	A_33_P3283599#	NR_003366	Homo sapiens ankyrin repeat domain 20 family, member A8, pseudogene (ANKRD20A8P), non-coding RNA [NR_003366]	2) poorly characterized	1#	ANKRD20A8P	1	1		1	1		1.40677	1.96192
1809.1	A_23_P412577#	NM_173505	Homo sapiens ankyrin repeat domain 29 (ANKRD29), mRNA [NM_173505]	1) gene symbol	1#	ANKRD29	-1.51768	-2.73032		1.05146	1.11703		-1.07466	1.1844
8954.1	A_33_P3213468#	NM_001164440	Homo sapiens ankyrin repeat domain 33B (ANKRD33B), mRNA [NM_001164440]	1) gene symbol	1#	ANKRD33B	-1.541	1.13885		1.03584	1.06459		-2.12634	1
11527.1	A_23_P209347#	NM_153697	Homo sapiens ankyrin repeat domain 44 (ANKRD44), transcript variant B, mRNA [NM_153697]	1) gene symbol	2#	ANKRD44	-1.07279	-2.29653		1.03155	1.22582		-1.19726	-2.67276
7550.1	A_23_P356684#	NM_018685	Homo sapiens anillin, actin binding protein (ANLN), transcript variant 1, mRNA [NM_018685]	1) gene symbol	1#	ANLN	-1.32406	2.04244		-1.45795	-1.29249		1.09851	1.92579
21473.1	A_24_P87036#	NM_018043	Homo sapiens anoctamin 1, calcium activated chloride channel (ANO1), transcript variant 1, mRNA [NM_018043]	1) gene symbol	2#	ANO1	-2.13514	1.67557		1.01765	1.1336		1.06	1.78975
16890.1	A_23_P121716#	NM_005139	Homo sapiens annexin A3 (ANXA3), mRNA [NM_005139]	1) gene symbol	1#	ANXA3	-1.28522	-8.44086		1.05577	-1.02455		-1.06563	-1.12193
6189.1	A_23_P401700#	NM_019043	Homo sapiens amyloid beta (A4) precursor protein-binding, family B, member 1 interacting protein (APBB1IP), mRNA [NM_019043]	1) gene symbol	2#	APBB1IP	-1.05018	-2.52225		1.12548	1.08866		1.08445	-1.06056
48843.1	A_32_P300427#	NM_153360	Homo sapiens adenomatosis polyposis coli down-regulated 1-like (APCDD1L), mRNA [NM_153360]	1) gene symbol	1#	APCDD1L	-1.69775	-5.30696		1.07387	1.02467		1.13357	-1.71756
24398.1	A_24_P109214#	NM_001645	Homo sapiens apolipoprotein C-I (APOC1), mRNA [NM_001645]	1) gene symbol	1#	APOC1	1.03528	2.12123		1.46669	1.24741		1.00649	1.12838
1671.1	A_23_P136777#	NM_001647	Homo sapiens apolipoprotein D (APOD), mRNA [NM_001647]	1) gene symbol	1#	APOD	-1.12254	-7.26438		-1.05926	-1.06084		-1.13207	-1.48083
10902.1	A_32_P83784#	NM_015230	Homo sapiens ArfGAP with RhoGAP domain, ankyrin repeat and PH domain 2 (ARAP2), mRNA [NM_015230]	1) gene symbol	1#	ARAP2	1.17861	-4.40606		-1.01662	1.12918		1.16983	-1.28433
50405.1	A_23_P259071#	NM_001657	Homo sapiens amphiregulin (AREG), mRNA [NM_001657]	1) gene symbol	2#	AREG	-1.23718	-2.67399		1.45362	1.46828		-1.07829	1.16764
62474.1	A_33_P3419190#	NM_001657	Homo sapiens amphiregulin (AREG), mRNA [NM_001657]	1) gene symbol	2#	AREG	-1.23883	-2.50754		1.47418	1.40977		-1.14568	1.187
15716.1	A_33_P3339361#	NM_199357	Homo sapiens Rho GTPase activating protein 11A (ARHGAP11A), transcript variant 2, mRNA [NM_199357]	1) gene symbol	2#	ARHGAP11A	-1.09696	1.11199		1.10305	1.47776		1.44189	2.081
8944.1	A_23_P75310#	NM_021226	Homo sapiens Rho GTPase activating protein 22 (ARHGAP22), transcript variant 3, mRNA [NM_021226]	1) gene symbol	1#	ARHGAP22	1.01571	-4.28919		-1.00928	1.00448		1.03391	-1.56906
38273.1	A_23_P142974#	NM_001007231	Homo sapiens Rho GTPase activating protein 25 (ARHGAP25), transcript variant 1, mRNA [NM_001007231]	1) gene symbol	1#	ARHGAP25	-1.63401	-6.55558		1.01063	-1.07071		1.09273	-1.4297
21949.1	A_24_P579356#	NM_001010000	Homo sapiens Rho GTPase activating protein 28 (ARHGAP28), mRNA [NM_001010000]	1) gene symbol	2#	ARHGAP28	-1.21733	2.21349		1.68774	1.32641		1.02567	1.78846
73198.1	A_23_P130359#	NM_001010000	Homo sapiens Rho GTPase activating protein 28 (ARHGAP28), mRNA [NM_001010000]	1) gene symbol	2#	ARHGAP28	-1.23659	1.92777		1.51222	1.33939		1.5043	3.50824
49107.1	A_33_P3348362#	NR_027263	Homo sapiens ARHGAP5 antisense RNA 1 (head to head) (ARHGAP5-AS1), long non-coding RNA [NR_027263]	2) poorly characterized	2#	ARHGAP5-AS1	-1.02372	2.11255		1.10802	1.01057		-1.06212	1.46747
108880	A_23_P25746#	NR_027263	Homo sapiens ARHGAP5 antisense RNA 1 (head to head) (ARHGAP5-AS1), long non-coding RNA [NR_027263]	2) poorly characterized	2#	ARHGAP5-AS1	-1.03223	2.14996		1.07953	-1.03602		-1.03584	1.46858
45671.1	A_23_P64661#	NM_032496	Homo sapiens Rho GTPase activating protein 9 (ARHGAP9), transcript variant 1, mRNA [NM_032496]	1) gene symbol	1#	ARHGAP9	1.03362	-2.92597		-1.16941	-1.19084		2.14787	-1.5621
366.1	A_33_P3351351#	ENST00000382795	Rho guanine nucleotide exchange factor (GEF) 10 [Source:HGNC Symbol;Acc:14103] [ENST00000382795]	1) gene symbol	4#	ARHGEF10	1.07073	1.09377		1.07489	2.16806		-1.03407	1.61389
72331.1	A_23_P69100#	NM_015595	Homo sapiens Rho guanine nucleotide exchange factor (GEF) 26 (ARHGEF26), transcript variant 2, mRNA [NM_015595]	1) gene symbol	2#	ARHGEF26	1.78793	1.97234		1	-1.12044		1	1
5121.1	A_24_P701776#	NM_001003702	Homo sapiens Rho guanine nucleotide exchange factor (GEF) 35 (ARHGEF35), mRNA [NM_001003702]	1) gene symbol	1#	ARHGEF35	1.00847	-2.63384		1.21076	1.08695		-1.53758	-1.53831
12312.1	A_23_P93988#	NM_005435	Homo sapiens Rho guanine nucleotide exchange factor (GEF) 5 (ARHGEF5), mRNA [NM_005435]	1) gene symbol	1#	ARHGEF5	1.01229	-2.55826		-1.01482	-1.05329		-1.01572	-1.18881
6435.1	A_23_P417891#	NM_145735	Homo sapiens Rho guanine nucleotide exchange factor (GEF) 7 (ARHGEF7), transcript variant 2, mRNA [NM_145735]	1) gene symbol	3#	ARHGEF7	1.62466	2.23121		-1.12681	1		2.32308	2.32308
32649.1	A_32_P171061#	NM_005170	Homo sapiens achaete-scute family bHLH transcription factor 2 (ASCL2), mRNA [NM_005170]	1) gene symbol	1#	ASCL2	1.02431	1.98082		1.18715	1.01635		-1.2185	1.03543
40715.1	A_23_P119254#	NM_018154	Homo sapiens anti-silencing function 1B histone chaperone (ASF1B), mRNA [NM_018154]	1) gene symbol	1#	ASF1B	1.18371	2.00498		1.05064	1.27797		1.07498	1.64264
19671.1	A_23_P255535#	NM_004043	Homo sapiens acetylserotonin O-methyltransferase (ASMT), transcript variant 2, mRNA [NM_004043]	1) gene symbol	1#	ASMT	-1.49653	-2.08891		1.98263	1.25667		1	-2.47881
37601.1	A_33_P3216059#	NM_001193335	Homo sapiens asporin (ASPN), transcript variant 2, mRNA [NM_001193335]	1) gene symbol	2#	ASPN	1.36004	-3.70371		-1.08328	-1.28967		1.00039	-1.33459
28583.1	A_23_P216429#	NM_017680	Homo sapiens asporin (ASPN), transcript variant 1, mRNA [NM_017680]	1) gene symbol	2#	ASPN	1.11592	-6.16963		1.16933	1.13649		1.00927	-1.20469
25594.1	A_33_P3248610#	NM_018263	Homo sapiens additional sex combs like 2 (Drosophila) (ASXL2), mRNA [NM_018263]	1) gene symbol	2#	ASXL2	1.40687	1.00481		-1.43058	-2.15943		1.47662	1.2466
45544.1	A_33_P3303146#	NM_032852	Homo sapiens autophagy related 4C, cysteine peptidase (ATG4C), transcript variant 1, mRNA [NM_032852]	1) gene symbol	3#	ATG4C	-1.15862	2.24915		-1.01747	-1.72422		-2.22953	-1.42339
7980.1	A_23_P142878#	NM_032827	Homo sapiens atonal homolog 8 (Drosophila) (ATOH8), mRNA [NM_032827]	1) gene symbol	2#	ATOH8	-1.0085	2.1116		-1.41458	1.06488		-1.01324	1.68225
1317.1	A_24_P215765#	NM_024490	Homo sapiens ATPase, class V, type 10A (ATP10A), mRNA [NM_024490]	1) gene symbol	2#	ATP10A	1.19288	-2.16817		-1.17726	1.01147		1.18803	-2.24287
17366.1	A_33_P3229215#	NR_024126	Homo sapiens ATP1A1 antisense RNA 1 (ATP1A1-AS1), transcript variant 3, long non-coding RNA [NR_024126]	2) poorly characterized	2#	ATP1A1-AS1	-1.14945	2.03459		1.59033	1.70559		-1.48733	1
31906.1	A_23_P146146#	NM_152565	Homo sapiens ATPase, H+ transporting, lysosomal 38kDa, V0 subunit d2 (ATP6V0D2), mRNA [NM_152565]	1) gene symbol	1#	ATP6V0D2	-2.05549	1.22286		1.00049	1.07911		1.13931	2.33304
40951.1	A_33_P3330952#	NM_006095	Homo sapiens ATPase, aminophospholipid transporter (APLT), class I, type 8A, member 1 (ATP8A1), transcript variant 1, mRNA [NM_006095]	1) gene symbol	1#	ATP8A1	1	2.28288		1.31039	-1.29281		1.13987	1.13987
3493.1	A_33_P3415191#	NM_005603	Homo sapiens ATPase, aminophospholipid transporter, class I, type 8B, member 1 (ATP8B1), mRNA [NM_005603]	1) gene symbol	1#	ATP8B1	-1.26986	-2.77351		1.02938	1.07554		1.10608	1.12762
41976.1	A_23_P79108#	NM_138813	Homo sapiens ATPase, aminophospholipid transporter, class I, type 8B, member 3 (ATP8B3), transcript variant 1, mRNA [NM_138813]	1) gene symbol	2#	ATP8B3	1	1		1.97113	1.17316		1	1
137724	A_24_P919899#	ENST00000371937	ATP synthase mitochondrial F1 complex assembly factor 1 [Source:HGNC Symbol;Acc:18803] [ENST00000371937]	2) poorly characterized	1#	ATPAF1	-1.0567	-1.07752		-1.24087	-1.95629		1.60124	-1.01493
20520.1	A_33_P3211014#	AY203951	Homo sapiens FP18315 mRNA, complete cds. [AY203951]	2) poorly characterized	1#	AY203951	2.17698	1.63615		-1.27293	1		1.31504	-1.12695
12223.1	A_33_P3286958#	NM_003783	Homo sapiens UDP-Gal:betaGlcNAc beta 1,3-galactosyltransferase, polypeptide 2 (B3GALT2), mRNA [NM_003783]	1) gene symbol	1#	B3GALT2	1	-8.55949		1.06371	-1.18292		-1.24746	-2.58672
62861.1	A_23_P18372#	NM_032047	Homo sapiens UDP-GlcNAc:betaGal beta-1,3-N-acetylglucosaminyltransferase 5 (B3GNT5), mRNA [NM_032047]	1) gene symbol	1#	B3GNT5	-1.7135	-5.04348		1.38371	1.14955		-1.13635	-1.08632
11821.1	A_23_P134663#	NM_024812	Homo sapiens brain and acute leukemia, cytoplasmic (BAALC), transcript variant 1, mRNA [NM_024812]	1) gene symbol	2#	BAALC	1	1		1.24369	2.06033		1.20401	1.32849
20138.1	A_23_P154875#	NM_012105	Homo sapiens beta-site APP-cleaving enzyme 2 (BACE2), transcript variant a, mRNA [NM_012105]	1) gene symbol	1#	BACE2	-1.09208	-2.79178		1.06505	1.2071		-1.00441	-1.6972
6504.1	A_23_P379034#	NM_025045	Homo sapiens BAI1-associated protein 2-like 2 (BAIAP2L2), mRNA [NM_025045]	1) gene symbol	2#	BAIAP2L2	-1.64687	-8.13547		-1.02692	1.03901		1.09468	-1.02534
59349.1	A_23_P163492#	NM_003933	Homo sapiens BAI1-associated protein 3 (BAIAP3), transcript variant 1, mRNA [NM_003933]	1) gene symbol	1#	BAIAP3	1.77079	2.23251		1	1		1.23315	1.30094
11399.1	A_23_P10232#	NM_017935	Homo sapiens B-cell scaffold protein with ankyrin repeats 1 (BANK1), transcript variant 1, mRNA [NM_017935]	1) gene symbol	1#	BANK1	1.30666	-10.1574		-1.00674	1.20894		-1.0547	-1.73106
29731.1	A_23_P370682#	NM_138456	Homo sapiens basic leucine zipper transcription factor, ATF-like 2 (BATF2), mRNA [NM_138456]	1) gene symbol	1#	BATF2	1.02557	-2.82159		1.1722	-1.04128		1.02181	-1.42822
10838.1	A_23_P160720#	NM_018664	Homo sapiens basic leucine zipper transcription factor, ATF-like 3 (BATF3), mRNA [NM_018664]	1) gene symbol	1#	BATF3	-1.21411	-2.64294		1.03151	1.04091		1.02182	1.00509
3133.1	A_23_P382775#	NM_014417	Homo sapiens BCL2 binding component 3 (BBC3), transcript variant 4, mRNA [NM_014417]	1) gene symbol	1#	BBC3	-1.17239	-2.09515		1.00909	1.0422		-1.31487	-1.64766
19494.1	A_33_P3270315#	BC009492	Homo sapiens hypothetical LOC114130, mRNA (cDNA clone IMAGE:3937896). [BC009492]	2) poorly characterized	1#	BC009492	-1.27038	-1.55876		-1.32248	1.09965		2.17602	1.34146
21808.1	A_32_P161033#	BC043411	Homo sapiens, clone IMAGE:6155889, mRNA. [BC043411]	2) poorly characterized	1#	BC043411	-1.1735	-2.50444		-1.13278	1.05403		1.00179	1.12421
32157.1	A_33_P3298382#	BC127811	Homo sapiens cDNA clone IMAGE:40134159. [BC127811]	2) poorly characterized	1#	BC127811	-1.64105	-1.856		-1.26357	-1.15255		-1.07473	-2.07062
2787.1	A_33_P3244553#	BC131768	Homo sapiens cDNA clone IMAGE:40122421. [BC131768]	2) poorly characterized	7#	BC131768	1.15164	-1.04034		-1.258	2.10388		1.07762	1.72034
99895.1	A_33_P3229272#	NM_014567	Homo sapiens breast cancer anti-estrogen resistance 1 (BCAR1), transcript variant 6, mRNA [NM_014567]	1) gene symbol	3#	BCAR1	1.29883	1.24589		-1.39688	-2.01499		1.03431	1.02841
794.1	A_23_P212050#	NM_000055	Homo sapiens butyrylcholinesterase (BCHE), mRNA [NM_000055]	1) gene symbol	1#	BCHE	1.09193	-1.66811		2.23073	1.90204		1.07978	1.07978
62477.1	A_23_P152002#	NM_004049	Homo sapiens BCL2-related protein A1 (BCL2A1), transcript variant 1, mRNA [NM_004049]	1) gene symbol	2#	BCL2A1	1	1		1	1		-1.30094	-2.28682
11347.1	A_33_P3888485#	NM_031938	Homo sapiens beta-carotene oxygenase 2 (BCO2), transcript variant 1, mRNA [NM_031938]	1) gene symbol	1#	BCO2	-1.33294	2.24278		1.27045	-1.15356		1.15554	2.23873
55534.1	A_23_P98350#	NM_001165	Homo sapiens baculoviral IAP repeat containing 3 (BIRC3), transcript variant 1, mRNA [NM_001165]	1) gene symbol	1#	BIRC3	1.18516	-6.56331		-1.02457	-1.23697		1.0622	-1.40593
15937.1	A_23_P118815#	NM_001012271	Homo sapiens baculoviral IAP repeat containing 5 (BIRC5), transcript variant 3, mRNA [NM_001012271]	1) gene symbol	1#	BIRC5	-1.25492	2.06881		-1.00975	-1.09652		-1.02835	1.59482
43302.1	A_33_P3250015#	BM473780	AGENCOURT_6484174 NIH_MGC_72 Homo sapiens cDNA clone IMAGE:5538196 5', mRNA sequence [BM473780]	2) poorly characterized	1#	BM473780	-1.01565	1.08517		-1.04368	1.39341		1.32476	1.97277
49439.1	A_33_P3234043#	ENST00000397814	bone morphogenetic protein 1 [Source:HGNC Symbol;Acc:1067] [ENST00000397814]	1) gene symbol	2#	BMP1	1.42681	-1.03486		-1.17981	-2.37458		1.11139	-1.90442
49832.1	A_33_P3316621#	NM_001201	Homo sapiens bone morphogenetic protein 3 (BMP3), mRNA [NM_001201]	1) gene symbol	2#	BMP3	1	1		1.86642	2.06534		1	1
63501.1	A_23_P85922#	NM_181809	Homo sapiens bone morphogenetic protein 8a (BMP8A), mRNA [NM_181809]	1) gene symbol	1#	BMP8A	1.10378	-1.49151		-2.34707	-2.06127		1.05581	-1.86236
82955.1	A_23_P22134#	NM_001717	Homo sapiens basonuclin 1 (BNC1), mRNA [NM_001717]	1) gene symbol	1#	BNC1	-1.49462	-2.97354		1.0135	-1.09645		1.09625	1.0941
45384.1	A_33_P3322082#	BQ934349	AGENCOURT_8818087 NIH_MGC_18 Homo sapiens cDNA clone IMAGE:6422031 5', mRNA sequence [BQ934349]	2) poorly characterized	1#	BQ934349	2.49765	1.06331		1.05712	-1.13898		1.10432	-1.54207
22229.1	A_23_P94517#	NM_014618	Homo sapiens bone morphogenetic protein/retinoic acid inducible neural-specific 1 (BRINP1), mRNA [NM_014618]	1) gene symbol	2#	BRINP1	-1.03096	2.9513		-1.91514	-1.0985		1.21343	1.77583
60480.1	A_23_P15844#	NM_032043	Homo sapiens BRCA1 interacting protein C-terminal helicase 1 (BRIP1), mRNA [NM_032043]	1) gene symbol	1#	BRIP1	-1.36098	1.67741		-1.57849	-1.85105		-2.17633	1.42972
48565.1	A_33_P3353360#	AK290580	Homo sapiens cDNA FLJ76545 complete cds, highly similar to Homo sapiens uncharacterized hematopoietic stem/progenitor cells protein MDS027 mRNA. [AK290580]	1) gene symbol	3#	BRK1	-1.25334	-1.10529		1.72037	1.31184		-2.01122	-1.45107
28726.1	A_23_P39465#	NM_004335	Homo sapiens bone marrow stromal cell antigen 2 (BST2), mRNA [NM_004335]	1) gene symbol	2#	BST2	-1.55392	-3.1361		1.19491	-1.08359		-1.10707	-1.27895
39247.1	A_33_P3220911#	NM_004335	Homo sapiens bone marrow stromal cell antigen 2 (BST2), mRNA [NM_004335]	1) gene symbol	2#	BST2	-1.41666	-3.19909		1.07221	-1.22828		-1.25009	-1.22838
54739.1	A_23_P419714#	NM_001018072	Homo sapiens BTB (POZ) domain containing 11 (BTBD11), transcript variant a, mRNA [NM_001018072]	1) gene symbol	1#	BTBD11	1.09354	2.57752		1	1		1	1
28908.1	A_33_P3349843#	BU171032	AGENCOURT_7835728 NIH_MGC_67 Homo sapiens cDNA clone IMAGE:6145127 5', mRNA sequence [BU171032]	2) poorly characterized	1#	BU171032	-1.22725	1.26603		-1.03585	1.20215		1.29689	2.02247
35808.1	A_23_P163481#	NM_001211	Homo sapiens BUB1 mitotic checkpoint serine/threonine kinase B (BUB1B), mRNA [NM_001211]	1) gene symbol	1#	BUB1B	-1.11796	1.95435		1.08696	-1.06905		-1.12241	1.35532
13659.1	A_23_P113034#	NM_032024	Homo sapiens chromosome 10 open reading frame 11 (C10orf11), mRNA [NM_032024]	2) poorly characterized	1#	C10orf11	-1.52429	-2.88547		-1.12227	-1.02414		1.08735	1.13412
53756.1	A_23_P26024#	NM_032413	Homo sapiens chromosome 15 open reading frame 48 (C15orf48), transcript variant 2, mRNA [NM_032413]	2) poorly characterized	1#	C15orf48	-1.04494	-4.8812		-1.04795	-1.14297		-1.07818	-1.05073
5161.1	A_24_P289178#	NM_206967	Homo sapiens chromosome 16 open reading frame 74 (C16orf74), mRNA [NM_206967]	2) poorly characterized	1#	C16orf74	-1.38289	-3.44249		1.06283	1.00031		-1.13167	-1.08946
88989.1	A_33_P3295690#	NM_001080524	Homo sapiens chromosome 16 open reading frame 90 (C16orf90), mRNA [NM_001080524]	2) poorly characterized	1#	C16orf90	-1.33834	-1.2347		-2.12615	-1.6862		1.01434	-1.6623
14413.1	A_32_P212095#	NM_001136483	Homo sapiens chromosome 17 open reading frame 105 (C17orf105), mRNA [NM_001136483]	2) poorly characterized	1#	C17orf105	1.09191	1.05253		1.05209	1.95107		-1.23592	1.94178
17803.1	A_33_P3272948#	NM_001145536	Homo sapiens chromosome 17 open reading frame 107 (C17orf107), mRNA [NM_001145536]	2) poorly characterized	1#	C17orf107	-1.03098	-2.44518		-1.00392	1.0208		1.2655	-1.26036
31863.1	A_24_P306594#	NM_001010881	Homo sapiens chromosome 1 open reading frame 167 (C1orf167), mRNA [NM_001010881]	2) poorly characterized	2#	C1orf167	-1.35733	2.5703		1.04516	-1.13749		-1.01647	1.4121
49249.1	A_24_P173754#	NM_030806	Homo sapiens chromosome 1 open reading frame 21 (C1orf21), mRNA [NM_030806]	2) poorly characterized	2#	C1orf21	1.04184	2.26165		1.38897	1.41605		-1.00829	1.69762
3421.1	A_23_P103511#	NM_001085375	Homo sapiens chromosome 1 open reading frame 226 (C1orf226), transcript variant 2, mRNA [NM_001085375]	2) poorly characterized	2#	C1orf226	-1.87484	2.51455		1.30623	1.58607		-1.0315	2.02463
9762.1	A_33_P3254431#	AK054818	Homo sapiens cDNA FLJ30256 fis, clone BRACE2002458. [AK054818]	2) poorly characterized	5#	C1orf86	1.23278	-1.15024		-1.12994	-1.15362		1.95474	-1.10903
9901.1	A_23_P400505#	NM_178540	Homo sapiens C1q and tumor necrosis factor related protein 9 (C1QTNF9), mRNA [NM_178540]	1) gene symbol	1#	C1QTNF9	1.06137	-1.72309		1.73727	1.04057		-1.15305	-1.98179
32259.1	A_33_P3357002#	NM_001007537	Homo sapiens C1q and tumor necrosis factor related protein 9B (C1QTNF9B), transcript variant 1, mRNA [NM_001007537]	1) gene symbol	2#	C1QTNF9B	-1.24165	-2.17373		-1.02319	-1.12638		1.22811	-1.42239
41042.1	A_33_P3531206#	NM_001014442	Homo sapiens C1QTNF9B antisense RNA 1 (C1QTNF9B-AS1), transcript variant 1, mRNA [NM_001014442]	1) gene symbol	2#	C1QTNF9B-AS1	-2.6758	1.83739		1.48549	1.47865		1.06711	1.61914
54402.1	A_33_P3265714#	NM_173649	Homo sapiens chromosome 2 open reading frame 61 (C2orf61), transcript variant 2, mRNA [NM_173649]	2) poorly characterized	1#	C2orf61	2.32902	-1.57408		-2.01463	1.15471		1.92748	-1.15637
18461.1	A_23_P101407#	NM_000064	Homo sapiens complement component 3 (C3), mRNA [NM_000064]	1) gene symbol	2#	C3	1.1701	-2.20498		1.00092	1.0111		1.11075	1.28428
36659.1	A_32_P516818#	NM_001243729	Homo sapiens chromosome 3 open reading frame 55 (C3orf55), transcript variant 5, mRNA [NM_001243729]	2) poorly characterized	1#	C3orf55	1.48995	-7.60458		1.09379	-1.0584		-1.21131	-1.68204
20381.1	A_23_P305245#	NM_001168214	Homo sapiens chromosome 3 open reading frame 80 (C3orf80), mRNA [NM_001168214]	2) poorly characterized	2#	C3orf80	1	-15.8216		-1.03172	-1.0229		-1.04859	-2.08995
61521.1	A_32_P128209#	NR_026936	Homo sapiens chromosome 5 open reading frame 27 (C5orf27), long non-coding RNA [NR_026936]	2) poorly characterized	1#	C5orf27	-1.13222	2.48506		-1.37532	-1.37998		1.16307	1.64861
13419.1	A_33_P3318841#	NM_001164479	Homo sapiens chromosome 5 open reading frame 63 (C5orf63), transcript variant 1, mRNA [NM_001164479]	2) poorly characterized	3#	C5orf63	-1.92608	-2.82365		1.14191	1.00305		1.24089	1.07538
55287.1	A_32_P218355#	NM_001164446	Homo sapiens chromosome 6 open reading frame 132 (C6orf132), mRNA [NM_001164446]	2) poorly characterized	3#	C6orf132	1.00868	-4.75431		1.2542	1.08649		-1.21051	-1.22403
80090.1	A_23_P168368#	NM_025031	Homo sapiens chromosome 7 open reading frame 69 (C7orf69), mRNA [NM_025031]	2) poorly characterized	1#	C7orf69	1.23639	-2.96137		1.1877	-1.07878		-1.1125	-1.88628
4495.1	A_23_P253350#	NM_020130	Homo sapiens chromosome 8 open reading frame 4 (C8orf4), mRNA [NM_020130]	2) poorly characterized	1#	C8orf4	1.09161	1.97761		-1.03614	1.1071		-1.02427	1.40175
11964.1	A_33_P3287997#	NM_001012715	Homo sapiens chromosome 9 open reading frame 106 (C9orf106), mRNA [NM_001012715]	2) poorly characterized	1#	C9orf106	-1.92924	-1.04786		1.41804	-1.37104		-2.38904	-1.19479
26251.1	A_33_P3217649#	NM_001048265	Homo sapiens chromosome 9 open reading frame 116 (C9orf116), transcript variant 1, mRNA [NM_001048265]	2) poorly characterized	2#	C9orf116	1.08378	-2.08267		-1.14784	-1.4019		1.20811	-1.30909
49480.1	A_23_P422115#	NM_001048265	Homo sapiens chromosome 9 open reading frame 116 (C9orf116), transcript variant 1, mRNA [NM_001048265]	2) poorly characterized	2#	C9orf116	-1.03858	-2.16189		-1.03041	-1.13598		-1.04766	-1.29027
94926.1	A_33_P3248638#	NM_001001938	Homo sapiens chromosome 9 open reading frame 47 (C9orf47), transcript variant 1, mRNA [NM_001001938]	2) poorly characterized	3#	C9orf47	-1.10607	2.57203		-1.09109	1		-1.09452	2.42985
6723.1	A_32_P65706#	NM_001271829	Homo sapiens chromosome 9 open reading frame 92 (C9orf92), transcript variant 1, mRNA [NM_001271829]	2) poorly characterized	1#	C9orf92	-1.42646	-2.02802		-1.05524	1.18422		1.12464	1.03936
23778.1	A_23_P157793#	NM_001216	Homo sapiens carbonic anhydrase IX (CA9), mRNA [NM_001216]	1) gene symbol	1#	CA9	-1.40644	2.66441		1.49994	1.41134		6.40899	1.08604
35505.1	A_23_P422851#	NM_138375	Homo sapiens Cdk5 and Abl enzyme substrate 1 (CABLES1), transcript variant 1, mRNA [NM_138375]	1) gene symbol	1#	CABLES1	-2.25727	1.01874		1.02163	-1.22082		-1.04025	1.28601
22504.1	A_23_P107247#	NM_018896	Homo sapiens calcium channel, voltage-dependent, T type, alpha 1G subunit (CACNA1G), transcript variant 1, mRNA [NM_018896]	1) gene symbol	2#	CACNA1G	1.04643	2.38506		1.07082	1.37681		-1.23008	2.86957
56550.1	A_33_P3883116#	NR_038439	Homo sapiens CACNA1G antisense RNA 1 (CACNA1G-AS1), long non-coding RNA [NR_038439]	2) poorly characterized	1#	CACNA1G-AS1	-1.09416	2.7805		1.42135	1.39285		-1.12125	1.75737
8246.1	A_24_P365349#	NM_031896	Homo sapiens calcium channel, voltage-dependent, gamma subunit 7 (CACNG7), mRNA [NM_031896]	1) gene symbol	2#	CACNG7	-1.06568	3.04689		1.42731	1.02472		-1.14146	1.74937
34040.1	A_23_P69326#	NM_183393	Homo sapiens Ca++-dependent secretion activator (CADPS), transcript variant 3, mRNA [NM_183393]	1) gene symbol	2#	CADPS	1.02865	-5.23618		1.16327	1.00553		-1.1116	-3.3382
20796.1	A_23_P21092#	NM_001740	Homo sapiens calbindin 2 (CALB2), transcript variant CALB2, mRNA [NM_001740]	1) gene symbol	1#	CALB2	1.01266	-2.70028		-1.02656	-1.04434		-1.08435	-2.52157
43704.1	A_23_P42882#	NM_172082	Homo sapiens calcium/calmodulin-dependent protein kinase II beta (CAMK2B), transcript variant 6, mRNA [NM_172082]	1) gene symbol	1#	CAMK2B	1	-1.32056		1.29772	-1.26949		-1.11206	-2.0947
21586.1	A_33_P3389634#	NM_001747	Homo sapiens capping protein (actin filament), gelsolin-like (CAPG), transcript variant 1, mRNA [NM_001747]	1) gene symbol	2#	CAPG	-1.07375	-2.18718		-1.02953	-1.01199		1.05353	-1.14197
81.1	A_23_P434890#	NM_014550	Homo sapiens caspase recruitment domain family, member 10 (CARD10), mRNA [NM_014550]	1) gene symbol	1#	CARD10	-1.21731	-7.4373		1.14613	1.19541		-1.0314	-1.58232
16240.1	A_23_P64173#	NM_001017534	Homo sapiens caspase recruitment domain family, member 16 (CARD16), transcript variant 1, mRNA [NM_001017534]	1) gene symbol	1#	CARD16	-1.02411	-2.4183		1.00982	-1.0101		-1.04546	-1.28019
15850.1	A_24_P192805#	NM_001007232	Homo sapiens caspase recruitment domain family, member 17 (CARD17), mRNA [NM_001007232]	1) gene symbol	1#	CARD17	-1.0453	-2.41695		1.03589	1.02029		-1.03593	-1.4005
49997.1	A_23_P100127#	NM_170589	Homo sapiens cancer susceptibility candidate 5 (CASC5), transcript variant 1, mRNA [NM_170589]	1) gene symbol	2#	CASC5	-1.29323	1.99371		1.00936	1.00091		-1.0343	2.06697
1927.1	A_23_P202978#	NM_033292	Homo sapiens caspase 1, apoptosis-related cysteine peptidase (CASP1), transcript variant alpha, mRNA [NM_033292]	1) gene symbol	1#	CASP1	-1.10253	-2.23284		1.08909	1.0627		1.00158	-1.15286
8121.1	A_23_P52676#	NM_053054	Homo sapiens cation channel, sperm associated 1 (CATSPER1), mRNA [NM_053054]	1) gene symbol	1#	CATSPER1	-1.09301	-2.98518		1.14735	1.00907		-1.11258	-1.41354
9849.1	A_23_P88489#	NM_172095	Homo sapiens cation channel, sperm associated 2 (CATSPER2), transcript variant 2, mRNA [NM_172095]	1) gene symbol	2#	CATSPER2	-1.7702	-3.35066		1.05288	1.06331		-1.0188	-1.11209
4317.1	A_23_P134454#	NM_001753	Homo sapiens caveolin 1, caveolae protein, 22kDa (CAV1), transcript variant 1, mRNA [NM_001753]	1) gene symbol	2#	CAV1	-1.02531	-1.96587		-1.02682	-1.23072		-1.08344	-1.31004
13556.1	A_24_P12626#	NM_001753	Homo sapiens caveolin 1, caveolae protein, 22kDa (CAV1), transcript variant 1, mRNA [NM_001753]	1) gene symbol	2#	CAV1	-1.3033	-2.2083		1.13822	1.04391		-1.1165	-1.24998
11080.1	A_24_P251599#	NM_001234	Homo sapiens caveolin 3 (CAV3), transcript variant 2, mRNA [NM_001234]	1) gene symbol	1#	CAV3	-1.42265	-2.40764		1.05354	-1.05428		-1.09263	-1.17784
10932.1	A_33_P3412900#	NM_001039771	Homo sapiens cerebellin 3 precursor (CBLN3), mRNA [NM_001039771]	1) gene symbol	1#	CBLN3	-1.09951	-2.57652		-1.05987	1.20144		1.01321	-1.0478
21169.1	A_23_P55544#	NM_133459	Homo sapiens collagen and calcium binding EGF domains 1 (CCBE1), mRNA [NM_133459]	1) gene symbol	1#	CCBE1	1	-2.94766		-1.24447	-1.16195		1.14078	-1.35169
73879.1	A_23_P44466#	NM_024781	Homo sapiens coiled-coil domain containing 102B (CCDC102B), transcript variant 2, mRNA [NM_024781]	1) gene symbol	2#	CCDC102B	1.25558	-2.88394		-1.0319	-1.49817		1.06257	-1.41302
9508.1	A_33_P3347343#	NM_001093729	Homo sapiens coiled-coil domain containing 102B (CCDC102B), transcript variant 1, mRNA [NM_001093729]	1) gene symbol	2#	CCDC102B	-1.77023	-4.19421		1.35051	1.07348		-1.03727	1.07145
13893.1	A_23_P255376#	NM_017918	Homo sapiens coiled-coil domain containing 109B (CCDC109B), mRNA [NM_017918]	1) gene symbol	1#	CCDC109B	1.1156	-3.33917		-1.03772	-1.0245		1.10498	-1.46367
17694.1	A_23_P342108#	NM_152612	Homo sapiens coiled-coil domain containing 116 (CCDC116), mRNA [NM_152612]	1) gene symbol	1#	CCDC116	-1.98882	-1.44279		1.77709	1.42749		1	-1.32903
14070.1	A_33_P3392784#	ENST00000369703	coiled-coil domain containing 147 [Source:HGNC Symbol;Acc:26676] [ENST00000369703]	1) gene symbol	3#	CCDC147	1	-1.21639		1.40422	1.12057		-1.95979	-1.33903
26988.1	A_23_P44942#	NM_025004	Homo sapiens coiled-coil domain containing 15 (CCDC15), mRNA [NM_025004]	1) gene symbol	1#	CCDC15	1.28499	1.50185		1.1945	-1.37813		-1.50975	-2.00305
6491.1	A_24_P157156#	NM_001080539	Homo sapiens coiled-coil domain containing 150 (CCDC150), mRNA [NM_001080539]	1) gene symbol	1#	CCDC150	1.02245	1.10189		1.60605	1.29051		-2.56665	1.00888
3643.1	A_33_P3424364#	NM_001134848	Homo sapiens coiled-coil domain containing 152 (CCDC152), mRNA [NM_001134848]	1) gene symbol	1#	CCDC152	1.09118	1.93196		2.28126	2.94492		-1.34848	1
12263.1	A_32_P395879#	NM_173550	Homo sapiens coiled-coil domain containing 171 (CCDC171), mRNA [NM_173550]	1) gene symbol	2#	CCDC171	1.40409	-1.95128		-1.01756	-1.18964		-1.13641	-1.12088
21174.1	A_23_P468#	NM_021179	Homo sapiens coiled-coil domain containing 181 (CCDC181), mRNA [NM_021179]	1) gene symbol	1#	CCDC181	-1.34494	1.77711		-1.02432	1.82561		-1.02545	2.05261
44729.1	A_24_P369232#	NM_031455	Homo sapiens coiled-coil domain containing 3 (CCDC3), transcript variant 1, mRNA [NM_031455]	1) gene symbol	1#	CCDC3	-2.15895	2.83236		-1.1726	-1.88676		-1.00596	2.05847
106250	A_24_P349196#	NM_001080850	Homo sapiens coiled-coil domain containing 30 (CCDC30), mRNA [NM_001080850]	1) gene symbol	1#	CCDC30	-1.3953	2.08454		1.90693	1.54922		1.18788	1.65657
64470.1	A_33_P3328726#	NM_025055	Homo sapiens coiled-coil domain containing 33 (CCDC33), transcript variant 1, mRNA [NM_025055]	1) gene symbol	2#	CCDC33	1.19032	1.41607		1.18266	1.04899		1.17813	-1.99327
58468.1	A_24_P97825#	NM_015621	Homo sapiens coiled-coil domain containing 69 (CCDC69), mRNA [NM_015621]	1) gene symbol	2#	CCDC69	1.42613	2.02119		-1.06183	1.33998		1.15859	1.69338
60830.1	A_23_P58082#	NM_199511	Homo sapiens coiled-coil domain containing 80 (CCDC80), transcript variant 1, mRNA [NM_199511]	1) gene symbol	2#	CCDC80	1.11758	-2.03578		-1.11168	-1.00595		1.14756	1.07461
9136.1	A_33_P3345936#	NM_015603	Homo sapiens coiled-coil domain containing 9 (CCDC9), mRNA [NM_015603]	1) gene symbol	1#	CCDC9	1.2831	1.21062		-1.95969	-1.14929		1.30565	-1.00378
22783.1	A_24_P822692#	NM_001243212	Homo sapiens coiled-coil glutamate-rich protein 2 (CCER2), mRNA [NM_001243212]	1) gene symbol	1#	CCER2	-1.17601	-1.4183		1.37706	2.23139		-1.67741	1.06036
10836.1	A_23_P425681#	NM_000729	Homo sapiens cholecystokinin (CCK), transcript variant 1, mRNA [NM_000729]	1) gene symbol	1#	CCK	1.58161	2.3304		1	1		1	1
40902.1	A_23_P89431#	NM_002982	Homo sapiens chemokine (C-C motif) ligand 2 (CCL2), mRNA [NM_002982]	1) gene symbol	1#	CCL2	-1.19709	-7.3223		-1.04523	-1.17913		-1.08551	1.17371
7285.1	A_23_P17065#	NM_004591	Homo sapiens chemokine (C-C motif) ligand 20 (CCL20), transcript variant 1, mRNA [NM_004591]	1) gene symbol	1#	CCL20	1	-3.64094		1.08865	-1.11808		-1.05502	-1.21892
8149.1	A_33_P3316273#	NM_002983	Homo sapiens chemokine (C-C motif) ligand 3 (CCL3), mRNA [NM_002983]	1) gene symbol	1#	CCL3	-1.04739	1		-1.60557	-1.3187		-1.13441	-1.99228
4999.1	A_23_P152838#	NM_002985	Homo sapiens chemokine (C-C motif) ligand 5 (CCL5), transcript variant 1, mRNA [NM_002985]	1) gene symbol	1#	CCL5	-1.18056	-10.5415		1.00716	-1.05979		-1.00101	-1.17572
76344.1	A_23_P78037#	NM_006273	Homo sapiens chemokine (C-C motif) ligand 7 (CCL7), mRNA [NM_006273]	1) gene symbol	1#	CCL7	1	-5.42951		1.29648	1.1339		-1.05502	1.23892
63178.1	A_33_P3393582#	ENST00000564630	cyclin D-type binding-protein 1 [Source:HGNC Symbol;Acc:1587] [ENST00000564630]	1) gene symbol	2#	CCNDBP1	-1.72645	-2.94173		1.15514	-1.13296		-1.25268	-1.27141
28462.1	A_24_P193592#	NM_001761	Homo sapiens cyclin F (CCNF), mRNA [NM_001761]	1) gene symbol	1#	CCNF	1.11923	2.56986		1.32699	1.11355		-1.73236	-1.1527
12098.1	A_23_P92860#	NM_021147	Homo sapiens cyclin O (CCNO), mRNA [NM_021147]	1) gene symbol	1#	CCNO	-1.09658	-2.88738		-1.10371	-1.05484		1.0292	-1.47118
78280.1	A_33_P3328051#	NR_036549	Homo sapiens CCNT2 antisense RNA 1 (CCNT2-AS1), long non-coding RNA [NR_036549]	2) poorly characterized	1#	CCNT2-AS1	-2.29217	-1.11769		1.65824	-1.19909		-1.00243	1.20518
50854.1	A_24_P148717#	NM_001295	Homo sapiens chemokine (C-C motif) receptor 1 (CCR1), mRNA [NM_001295]	1) gene symbol	1#	CCR1	-1.11799	2.50088		1.27986	1.32524		1.01597	1.64104
82967.1	A_33_P3221303#	NM_016602	Homo sapiens chemokine (C-C motif) receptor 10 (CCR10), mRNA [NM_016602]	1) gene symbol	1#	CCR10	-1.04916	-2.16963		1.10231	-1.16316		-1.09461	-1.31285
16162.1	A_23_P343398#	NM_001838	Homo sapiens chemokine (C-C motif) receptor 7 (CCR7), mRNA [NM_001838]	1) gene symbol	1#	CCR7	-1.34894	2.57994		1.27558	-1.29781		1.29579	1.45901
5142.1	A_23_P69310#	NM_003965	Homo sapiens chemokine (C-C motif) receptor-like 2 (CCRL2), transcript variant 1, mRNA [NM_003965]	1) gene symbol	2#	CCRL2	1	-2.14096		-1.02057	1.52196		-1.0566	-1.03902
3969.1	A_23_P331928#	NM_133493	Homo sapiens CD109 molecule (CD109), transcript variant 1, mRNA [NM_133493]	1) gene symbol	1#	CD109	-1.22891	-2.74981		1.21842	1.40163		-1.11072	1.09612
4231.1	A_23_P113572#	NM_001770	Homo sapiens CD19 molecule (CD19), transcript variant 2, mRNA [NM_001770]	1) gene symbol	1#	CD19	2.27819	1.73881		-1.64284	-1.12981		1.13067	1.07112
35349.1	A_33_P3369844#	NM_013230	Homo sapiens CD24 molecule (CD24), transcript variant 1, mRNA [NM_013230]	1) gene symbol	1#	CD24	1.09788	2.22527		1.25368	1.20255		1.04164	6.09787
11408.1	A_33_P3286873#	ENST00000483825	CD247 molecule [Source:HGNC Symbol;Acc:1677] [ENST00000483825]	1) gene symbol	2#	CD247	-1.54483	1.20978		1.83301	-1.25903		-2.0124	1
43463.1	A_33_P3395442#	NR_015382	Homo sapiens CD27 antisense RNA 1 (CD27-AS1), long non-coding RNA [NR_015382]	2) poorly characterized	1#	CD27-AS1	1.56576	1.13203		1.17631	-2.06248		-1.65685	-1.57889
77456.1	A_33_P3259253#	NM_006139	Homo sapiens CD28 molecule (CD28), transcript variant 1, mRNA [NM_006139]	1) gene symbol	2#	CD28	-1.20271	1.40163		-1.01339	-2.26138		-1.35797	-2.30334
11818.1	A_23_P111583#	NM_001001547	Homo sapiens CD36 molecule (thrombospondin receptor) (CD36), transcript variant 2, mRNA [NM_001001547]	1) gene symbol	1#	CD36	-2.19995	-3.59841		1.25329	1.09455		-1.04361	1.29088
18404.1	A_33_P3241021#	ENST00000416624	CD69 molecule [Source:HGNC Symbol;Acc:1694] [ENST00000416624]	1) gene symbol	2#	CD69	1	1		2.46869	1.75857		1	1
26383.1	A_23_P34597#	NM_001785	Homo sapiens cytidine deaminase (CDA), mRNA [NM_001785]	1) gene symbol	1#	CDA	-1.47566	2.48757		-1.19448	-1.07488		1.03981	2.50283
62864.1	A_23_P70249#	NM_001790	Homo sapiens cell division cycle 25C (CDC25C), transcript variant 1, mRNA [NM_001790]	1) gene symbol	1#	CDC25C	-1.26507	2.18217		1.13962	-1.42339		1.1176	1.56133
2254.1	A_33_P3331307#	NM_006449	Homo sapiens CDC42 effector protein (Rho GTPase binding) 3 (CDC42EP3), transcript variant 1, mRNA [NM_006449]	1) gene symbol	1#	CDC42EP3	1.00813	-2.94304		-1.1215	1.20245		1.19288	-1.13055
6249.1	A_33_P3218450#	NM_001254	Homo sapiens cell division cycle 6 (CDC6), mRNA [NM_001254]	1) gene symbol	1#	CDC6	1.23741	1.07039		-1.16481	-1.25929		1.58112	2.1423
42903.1	A_24_P218979#	NM_031299	Homo sapiens cell division cycle associated 3 (CDCA3), mRNA [NM_031299]	1) gene symbol	1#	CDCA3	-1.02173	1.99626		-1.12788	-1.31835		1.09941	1.46114
74157.1	A_23_P251421#	NM_031942	Homo sapiens cell division cycle associated 7 (CDCA7), transcript variant 1, mRNA [NM_031942]	1) gene symbol	2#	CDCA7	-1.09392	2.20896		1.22544	1.38367		1.30349	1.41865
9599.1	A_23_P113613#	NM_022842	Homo sapiens CUB domain containing protein 1 (CDCP1), transcript variant 1, mRNA [NM_022842]	1) gene symbol	2#	CDCP1	-1.24896	-5.85793		1.18714	1.15505		1.01145	-1.13468
86204.1	A_24_P160401#	NM_178181	Homo sapiens CUB domain containing protein 1 (CDCP1), transcript variant 2, mRNA [NM_178181]	1) gene symbol	2#	CDCP1	-1.32853	-6.47948		1.14894	1.25062		1.15943	1.10568
18509.1	A_32_P25357#	NM_004933	Homo sapiens cadherin 15, type 1, M-cadherin (myotubule) (CDH15), mRNA [NM_004933]	1) gene symbol	1#	CDH15	-3.85017	-33.9944		-1.09023	-1.27534		1.17622	-1.5575
44923.1	A_23_P49155#	NM_001793	Homo sapiens cadherin 3, type 1, P-cadherin (placental) (CDH3), mRNA [NM_001793]	1) gene symbol	1#	CDH3	1.38992	-2.08489		-1.19123	-1.41437		1.10319	-1.1034
18929.1	A_23_P214011#	NM_004932	Homo sapiens cadherin 6, type 2, K-cadherin (fetal kidney) (CDH6), mRNA [NM_004932]	1) gene symbol	2#	CDH6	-1.64159	-2.93806		1.1996	1.15481		-1.11652	1.07136
31257.1	A_33_P3329839#	NM_005851	Homo sapiens cyclin-dependent kinase 2 associated protein 2 (CDK2AP2), transcript variant 1, mRNA [NM_005851]	1) gene symbol	1#	CDK2AP2	1.12168	-1.98358		-1.1174	-1.14335		1.07315	-1.49703
77335.1	A_24_P166663#	NM_001259	Homo sapiens cyclin-dependent kinase 6 (CDK6), transcript variant 1, mRNA [NM_001259]	1) gene symbol	1#	CDK6	1.04023	-2.24723		-1.01226	-1.05144		1.02756	-1.43881
29346.1	A_33_P3411628#	NM_000077	Homo sapiens cyclin-dependent kinase inhibitor 2A (CDKN2A), transcript variant 1, mRNA [NM_000077]	1) gene symbol	2#	CDKN2A	-1.08866	-6.50878		-1.0593	-1.02851		1.04176	-1.74589
62482.1	A_23_P43490#	NM_058197	Homo sapiens cyclin-dependent kinase inhibitor 2A (CDKN2A), transcript variant 3, mRNA [NM_058197]	1) gene symbol	2#	CDKN2A	-1.05844	-6.14897		-1.04207	1.01792		1.0385	-1.60512
307.1	A_23_P216812#	NM_004936	Homo sapiens cyclin-dependent kinase inhibitor 2B (p15, inhibits CDK4) (CDKN2B), transcript variant 1, mRNA [NM_004936]	1) gene symbol	1#	CDKN2B	-1.20437	-4.46094		1.00943	-1.01623		1.02826	-1.6328
38856.1	A_23_P48669#	NM_005192	Homo sapiens cyclin-dependent kinase inhibitor 3 (CDKN3), transcript variant 1, mRNA [NM_005192]	1) gene symbol	2#	CDKN3	-1.21011	2.04272		-1.01819	-1.06573		-1.16815	1.52228
50924.1	A_23_P218358#	NM_001282540	Homo sapiens CMT1A duplicated region transcript 1 (CDRT1), transcript variant 2, mRNA [NM_001282540]	1) gene symbol	3#	CDRT1	1.02877	1.02877		2.17492	1.54697		1	-1.58737
50254.1	A_24_P224727#	NM_004364	Homo sapiens CCAAT/enhancer binding protein (C/EBP), alpha (CEBPA), transcript variant 1, mRNA [NM_004364]	1) gene symbol	1#	CEBPA	-1.00681	2.32856		-1.35867	1.18148		-1.05896	1.72109
31566.1	A_24_P182620#	NM_001408	Homo sapiens cadherin, EGF LAG seven-pass G-type receptor 2 (CELSR2), mRNA [NM_001408]	1) gene symbol	1#	CELSR2	1.68353	1.99711		-1.37078	-1.14329		1.21673	1.51391
18107.1	A_24_P84396#	NM_018689	Homo sapiens cell migration inducing protein, hyaluronan binding (CEMIP), transcript variant 3, mRNA [NM_018689]	1) gene symbol	2#	CEMIP	1.06968	1.89294		-1.35197	1.1232		1.11933	2.40553
27694.1	A_33_P3323945#	NM_016564	Homo sapiens cell cycle exit and neuronal differentiation 1 (CEND1), mRNA [NM_016564]	1) gene symbol	1#	CEND1	1.12852	1.99953		-1.27045	-1.39477		-1.14274	1.26234
17396.1	A_33_P3221313#	NM_006733	Homo sapiens centromere protein I (CENPI), mRNA [NM_006733]	1) gene symbol	3#	CENPI	-1.70066	-1.1971		1.11731	-1.16675		-2.33148	1.13716
49610.1	A_23_P115872#	NM_018131	Homo sapiens centrosomal protein 55kDa (CEP55), transcript variant 1, mRNA [NM_018131]	1) gene symbol	2#	CEP55	-1.38423	2.03604		1.01724	1.0236		1.05093	1.55856
11237.1	A_33_P3291831#	NM_018131	Homo sapiens centrosomal protein 55kDa (CEP55), transcript variant 1, mRNA [NM_018131]	1) gene symbol	2#	CEP55	-1.52681	1.92321		-1.35993	-1.13475		1.07418	2.64076
33710.1	A_23_P156687#	NM_001710	Homo sapiens complement factor B (CFB), mRNA [NM_001710]	1) gene symbol	1#	CFB	-1.45882	-3.08146		1.13623	1.06638		1.05752	1.07028
32359.1	A_33_P3318288#	NM_001014975	Homo sapiens complement factor H (CFH), transcript variant 2, mRNA [NM_001014975]	1) gene symbol	3#	CFH	-1.25483	1.9756		1.03997	1.10187		1.02587	2.00898
31083.1	A_33_P3367692#	NM_001014975	Homo sapiens complement factor H (CFH), transcript variant 2, mRNA [NM_001014975]	1) gene symbol	3#	CFH	-1.22913	2.18973		1.16927	1.5319		1.06348	2.28081
18791.1	A_23_P114740#	NM_000186	Homo sapiens complement factor H (CFH), transcript variant 1, mRNA [NM_000186]	1) gene symbol	3#	CFH	-1.15983	2.01234		1.09438	1.16553		1.1041	2.36117
8185.1	A_23_P103256#	NM_021023	Homo sapiens complement factor H-related 3 (CFHR3), transcript variant 1, mRNA [NM_021023]	1) gene symbol	1#	CFHR3	-1.13194	2.23317		1.13106	1.19123		1.10535	2.24047
44972.1	A_23_P42386#	NM_000735	Homo sapiens glycoprotein hormones, alpha polypeptide (CGA), transcript variant 2, mRNA [NM_000735]	1) gene symbol	1#	CGA	1.11679	2.10072		-2.13726	1		-1.10606	2.55864
35770.1	A_23_P163306#	NM_032866	Homo sapiens cingulin-like 1 (CGNL1), transcript variant 2, mRNA [NM_032866]	1) gene symbol	1#	CGNL1	-1.48849	1.98252		1.00137	1.20302		1.5044	2.0736
38659.1	A_23_P86470#	NM_003956	Homo sapiens cholesterol 25-hydroxylase (CH25H), mRNA [NM_003956]	1) gene symbol	1#	CH25H	-1.13846	-3.22235		1.18861	1.09571		1.00667	1.20382
64795.1	A_24_P85317#	NM_001042572	Homo sapiens chromodomain helicase DNA binding protein 2 (CHD2), transcript variant 2, mRNA [NM_001042572]	1) gene symbol	3#	CHD2	-2.05143	-1.15834		1.20734	-1.11953		-1.82398	-2.01382
28090.1	A_23_P137665#	NM_001276	Homo sapiens chitinase 3-like 1 (cartilage glycoprotein-39) (CHI3L1), mRNA [NM_001276]	1) gene symbol	1#	CHI3L1	-1.9133	-2.99656		1.36281	1.486		1.14499	1.03405
8183.1	A_33_P3719083#	NM_139320	Homo sapiens CHRNA7 (cholinergic receptor, nicotinic, alpha 7, exons 5-10) and FAM7A (family with sequence similarity 7A, exons A-E) fusion (CHRFAM7A), transcript variant 1, mRNA [NM_139320]	1) gene symbol	2#	CHRFAM7A	1.24054	3.532		1	1		1.66688	2.28144
5715.1	A_23_P145606#	NM_001006630	Homo sapiens cholinergic receptor, muscarinic 2 (CHRM2), transcript variant 1, mRNA [NM_001006630]	1) gene symbol	2#	CHRM2	-1.03681	2.20209		-1.25669	-1.15023		-1.00875	2.3479
61690.1	A_33_P3351298#	ENST00000480591	cholinergic receptor, muscarinic 2 [Source:HGNC Symbol;Acc:1951] [ENST00000480591]	1) gene symbol	2#	CHRM2	-1.0013	2.68149		1.2572	1.08901		-1.20554	2.59963
86868.1	A_23_P90888#	NM_001039523	Homo sapiens cholinergic receptor, nicotinic, alpha 1 (muscle) (CHRNA1), transcript variant 1, mRNA [NM_001039523]	1) gene symbol	2#	CHRNA1	1.64346	-6.79755		-1.14749	-1.21457		1.67095	-2.26195
13475.1	A_33_P3365305#	NM_001039523	Homo sapiens cholinergic receptor, nicotinic, alpha 1 (muscle) (CHRNA1), transcript variant 1, mRNA [NM_001039523]	1) gene symbol	2#	CHRNA1	1	-4.94094		-1.2299	-1.07538		1.35332	-2.01837
34020.1	A_23_P88691#	NM_000745	Homo sapiens cholinergic receptor, nicotinic, alpha 5 (neuronal) (CHRNA5), mRNA [NM_000745]	1) gene symbol	1#	CHRNA5	-1.1392	2.00709		1.75858	1.02979		-1.11997	-1.00317
6876.1	A_32_P35969#	NM_001190455	Homo sapiens cholinergic receptor, nicotinic, alpha 7 (neuronal) (CHRNA7), transcript variant 2, mRNA [NM_001190455]	1) gene symbol	1#	CHRNA7	-1.10341	2.37972		1	1		1.05357	1.99118
18278.1	A_23_P304279#	NM_000080	Homo sapiens cholinergic receptor, nicotinic, epsilon (muscle) (CHRNE), mRNA [NM_000080]	1) gene symbol	1#	CHRNE	-1.02524	-2.22125		-1.01112	1.27932		1.36769	-1.08748
47801.1	A_33_P3413355#	NM_003654	Homo sapiens carbohydrate (keratan sulfate Gal-6) sulfotransferase 1 (CHST1), mRNA [NM_003654]	1) gene symbol	2#	CHST1	1	1		2.08178	1.69917		1	1
123844	A_23_P40847#	NM_004267	Homo sapiens carbohydrate (N-acetylglucosamine-6-O) sulfotransferase 2 (CHST2), mRNA [NM_004267]	1) gene symbol	1#	CHST2	1.13844	-2.16112		-1.03921	-1.11097		1.17053	-1.46347
8016.1	A_33_P3313283#	NM_153221	Homo sapiens cartilage intermediate layer protein 2 (CILP2), mRNA [NM_153221]	1) gene symbol	1#	CILP2	-1.26217	1.88929		-1.04975	1.30275		1.23349	2.23813
68685.1	A_23_P73526#	NM_004143	Homo sapiens Cbp/p300-interacting transactivator, with Glu/Asp-rich carboxy-terminal domain, 1 (CITED1), transcript variant 1, mRNA [NM_004143]	1) gene symbol	1#	CITED1	-1.11205	1.98412		1.22808	1.7765		1.03225	1.03225
464.1	A_23_P388812#	NM_152515	Homo sapiens cytoskeleton associated protein 2-like (CKAP2L), mRNA [NM_152515]	1) gene symbol	1#	CKAP2L	-1.20984	1.98693		1.05267	1.24772		1.11298	1.36644
14254.1	A_23_P71727#	NM_001827	Homo sapiens CDC28 protein kinase regulatory subunit 2 (CKS2), mRNA [NM_001827]	1) gene symbol	1#	CKS2	-1.20731	2.07685		-1.08178	1.05837		-1.03	1.96099
36940.1	A_23_P57784#	NM_021101	Homo sapiens claudin 1 (CLDN1), mRNA [NM_021101]	1) gene symbol	1#	CLDN1	-1.44834	-12.3365		-1.01507	-1.08144		1.10133	-1.27224
79744.1	A_23_P91512#	NM_144492	Homo sapiens claudin 14 (CLDN14), transcript variant 1, mRNA [NM_144492]	1) gene symbol	2#	CLDN14	1	-6.29541		-1.17579	-1.21557		-1.17785	-2.55226
128453	A_33_P3285565#	NM_001306	Homo sapiens claudin 3 (CLDN3), mRNA [NM_001306]	1) gene symbol	1#	CLDN3	-2.46707	1.05953		1.49464	-1.1616		-1.92414	-1.01347
16812.1	A_33_P3285545#	NM_001305	Homo sapiens claudin 4 (CLDN4), mRNA [NM_001305]	1) gene symbol	2#	CLDN4	-1.30008	-2.04519		1.29609	1.01519		1.11193	-1.14357
21933.1	A_33_P3229032#	NM_002975	Homo sapiens C-type lectin domain family 11, member A (CLEC11A), mRNA [NM_002975]	1) gene symbol	1#	CLEC11A	1.04017	-2.81035		1.03773	1.20045		-1.15635	-1.21627
10290.1	A_33_P3394362#	NM_001256720	Homo sapiens C-type lectin domain family 19, member A (CLEC19A), mRNA [NM_001256720]	1) gene symbol	2#	CLEC19A	1.44454	-1.28992		-1.16037	1.45807		-1.48912	-2.35548
41108.1	A_33_P3332970#	NM_005127	Homo sapiens C-type lectin domain family 2, member B (CLEC2B), mRNA [NM_005127]	1) gene symbol	1#	CLEC2B	-1.14577	-2.18134		1.27942	1.03342		1.03034	-1.27472
5465.1	A_23_P69497#	NM_003278	Homo sapiens C-type lectin domain family 3, member B (CLEC3B), mRNA [NM_003278]	1) gene symbol	1#	CLEC3B	-1.1863	1.95878		1.15304	1.15678		-1.04914	1.04063
7841.1	A_23_P385067#	NM_053277	Homo sapiens chloride intracellular channel 6 (CLIC6), mRNA [NM_053277]	1) gene symbol	1#	CLIC6	-2.28574	3.31227		1.24612	1.14495		-1.03094	1.52534
62622.1	A_23_P126212#	NM_022111	Homo sapiens claspin (CLSPN), transcript variant 1, mRNA [NM_022111]	1) gene symbol	1#	CLSPN	-1.06783	2.88924		1	1		-1.22533	1.74683
34995.1	A_23_P215913#	NM_001831	Homo sapiens clusterin (CLU), transcript variant 1, mRNA [NM_001831]	1) gene symbol	1#	CLU	1.21379	2.32855		-1.30614	1.03807		1.01978	1.99031
32531.1	A_33_P3401826#	NM_207315	Homo sapiens cytidine monophosphate (UMP-CMP) kinase 2, mitochondrial (CMPK2), transcript variant 1, mRNA [NM_207315]	1) gene symbol	2#	CMPK2	-1.09462	-6.17944		1.00317	1.17086		1.12501	-1.7227
54556.1	A_23_P37718#	NM_001297	Homo sapiens cyclic nucleotide gated channel beta 1 (CNGB1), transcript variant 1, mRNA [NM_001297]	1) gene symbol	2#	CNGB1	-1.27689	1.04089		1.09833	-1.22427		-1.72479	-2.11457
599.1	A_23_P384044#	NM_152495	Homo sapiens cornichon family AMPA receptor auxiliary protein 3 (CNIH3), mRNA [NM_152495]	1) gene symbol	1#	CNIH3	1.01611	-2.3928		-1.01675	1.02915		1.0566	-1.1882
1801.1	A_33_P3350621#	NM_001111101	Homo sapiens cannabinoid receptor interacting protein 1 (CNRIP1), transcript variant CRIP1b, mRNA [NM_001111101]	1) gene symbol	2#	CNRIP1	-1.11954	-2.14175		1.11689	1.18764		1.04956	-1.22259
5346.1	A_33_P3409090#	NM_001256064	Homo sapiens contactin 1 (CNTN1), transcript variant 4, mRNA [NM_001256064]	1) gene symbol	2#	CNTN1	1.27533	2.17157		-1.57059	1.11701		1.18649	1.35204
12000.1	A_23_P390700#	NM_001843	Homo sapiens contactin 1 (CNTN1), transcript variant 1, mRNA [NM_001843]	1) gene symbol	2#	CNTN1	1.40235	2.18502		-1.84778	1.12136		1.484	1.53214
10926.1	A_33_P3329378#	NM_014461	Homo sapiens contactin 6 (CNTN6), transcript variant 1, mRNA [NM_014461]	1) gene symbol	1#	CNTN6	-1.06928	-4.14159		1.21322	1.19212		1.16584	-6.13373
31247.1	A_23_P56787#	NM_130773	Homo sapiens contactin associated protein-like 5 (CNTNAP5), mRNA [NM_130773]	1) gene symbol	2#	CNTNAP5	-1.62366	-2.04291		-1.047	-1.17736		-2.1073	-3.12852
17101.1	A_24_P109554#	NM_007018	Homo sapiens centriolin (CNTRL), mRNA [NM_007018]	1) gene symbol	6#	CNTRL	-1.42086	-1.51511		1.07623	-1.23131		-1.9946	-1.05165
20568.1	A_23_P43580#	NM_007018	Homo sapiens centriolin (CNTRL), mRNA [NM_007018]	1) gene symbol	6#	CNTRL	-2.43304	1		1.81579	1.27397		-2.09651	1
8775.1	A_23_P214144#	NM_000493	Homo sapiens collagen, type X, alpha 1 (COL10A1), mRNA [NM_000493]	1) gene symbol	1#	COL10A1	-1.08937	-54.7448		-1.03559	1.14676		1.24037	-1.49538
5066.1	A_23_P160318#	NM_001856	Homo sapiens collagen, type XVI, alpha 1 (COL16A1), mRNA [NM_001856]	1) gene symbol	2#	COL16A1	-1.08822	-3.99223		1.31726	1.17373		-1.04208	-1.26045
18894.1	A_23_P375922#	NM_001858	Homo sapiens collagen, type XIX, alpha 1 (COL19A1), mRNA [NM_001858]	1) gene symbol	3#	COL19A1	-1.06379	2.19663		-1.21229	1.09994		1	1
79286.1	A_23_P31124#	NM_030820	Homo sapiens collagen, type XXI, alpha 1 (COL21A1), mRNA [NM_030820]	1) gene symbol	1#	COL21A1	1	-2.41374		1.31017	1.29506		1.01979	-2.13768
39452.1	A_24_P257478#	NM_198721	Homo sapiens collagen, type XXV, alpha 1 (COL25A1), transcript variant 1, mRNA [NM_198721]	1) gene symbol	1#	COL25A1	1.11907	-2.75386		1.24886	1.03398		-1.26576	-1.18894
10416.1	A_33_P3227400#	NM_000092	Homo sapiens collagen, type IV, alpha 4 (COL4A4), mRNA [NM_000092]	1) gene symbol	1#	COL4A4	1.03984	-2.21075		-1.06644	-1.03967		1.0736	-1.0305
6983.1	A_32_P32254#	NM_001848	Homo sapiens collagen, type VI, alpha 1 (COL6A1), mRNA [NM_001848]	1) gene symbol	1#	COL6A1	1.25074	-2.52414		-1.02905	-1.02498		-1.26497	-1.13927
18954.1	A_23_P310956#	NM_058175	Homo sapiens collagen, type VI, alpha 2 (COL6A2), transcript variant 2C2a', mRNA [NM_058175]	1) gene symbol	2#	COL6A2	1.11596	-2.73224		-1.03793	-1.15484		1.10456	-1.27486
10643.1	A_33_P3269539#	NM_058174	Homo sapiens collagen, type VI, alpha 2 (COL6A2), transcript variant 2C2a, mRNA [NM_058174]	1) gene symbol	2#	COL6A2	1.21567	-2.7501		-1.09956	1.04672		1.20272	-1.1667
35069.1	A_33_P3210488#	NM_004369	Homo sapiens collagen, type VI, alpha 3 (COL6A3), transcript variant 1, mRNA [NM_004369]	1) gene symbol	2#	COL6A3	1.01518	-2.67181		-1.00182	1.02059		-1.16155	-1.62697
10514.1	A_24_P365975#	NM_005202	Homo sapiens collagen, type VIII, alpha 2 (COL8A2), mRNA [NM_005202]	1) gene symbol	2#	COL8A2	-1.32294	-9.20502		1.03738	1.10787		-1.00607	-1.80108
27767.1	A_33_P3297930#	NM_005202	Homo sapiens collagen, type VIII, alpha 2 (COL8A2), mRNA [NM_005202]	1) gene symbol	2#	COL8A2	1.14492	-2.75802		-1.19055	-1.19946		-1.17341	-1.77837
26645.1	A_23_P27306#	NM_130386	Homo sapiens collectin sub-family member 12 (COLEC12), mRNA [NM_130386]	1) gene symbol	1#	COLEC12	-2.5396	3.81918		1.14373	1.04323		-1.00321	1.91204
9625.1	A_24_P62505#	NM_015101	Homo sapiens collagen beta(1-O)galactosyltransferase 2 (COLGALT2), mRNA [NM_015101]	1) gene symbol	2#	COLGALT2	-1.86281	1.22169		1.09767	-1.18563		1.16523	2.19056
35255.1	A_24_P264943#	NM_000095	Homo sapiens cartilage oligomeric matrix protein (COMP), mRNA [NM_000095]	1) gene symbol	1#	COMP	1.015	1.09432		-1.03428	-1.13334		1.0653	-1.98877
1278.1	A_23_P81131#	NM_006587	Homo sapiens corin, serine peptidase (CORIN), transcript variant 1, mRNA [NM_006587]	1) gene symbol	1#	CORIN	-1.13329	-15.7845		-1.05379	-1.20533		1.0077	-1.74982
7872.1	A_23_P117694#	NM_006091	Homo sapiens coronin, actin binding protein, 2B (CORO2B), transcript variant 1, mRNA [NM_006091]	1) gene symbol	1#	CORO2B	-1.03295	-2.81175		-1.16758	1.00909		-1.11958	-1.51131
17769.1	A_33_P3227857#	NM_173827	Homo sapiens COX18 cytochrome C oxidase assembly factor (COX18), mRNA [NM_173827]	1) gene symbol	1#	COX18	1.04959	1.9964		1.31054	-1.15011		1.24741	-1.31255
40473.1	A_33_P3279610#	NM_005205	Homo sapiens cytochrome c oxidase subunit VIa polypeptide 2 (COX6A2), mRNA [NM_005205]	1) gene symbol	1#	COX6A2	1.14552	1.34686		1.03138	2.29803		1.29564	1.77821
21391.1	A_33_P3372069#	NM_182971	Homo sapiens cytochrome c oxidase subunit VIIIC (COX8C), mRNA [NM_182971]	1) gene symbol	1#	COX8C	1.11091	1.93165		-1.06419	1.76943		1.42591	2.19945
22103.1	A_23_P67198#	NM_015692	Homo sapiens C3 and PZP-like, alpha-2-macroglobulin domain containing 8 (CPAMD8), mRNA [NM_015692]	1) gene symbol	2#	CPAMD8	1.02805	-6.46135		1.13842	-1.0062		1.10561	-1.3833
51514.1	A_23_P360804#	NM_020939	Homo sapiens copine V (CPNE5), mRNA [NM_020939]	1) gene symbol	1#	CPNE5	-1.74267	2.69638		-1.09352	-1.00894		1.08179	2.96909
22470.1	A_33_P3262191#	NM_014427	Homo sapiens copine VII (CPNE7), transcript variant 2, mRNA [NM_014427]	1) gene symbol	1#	CPNE7	-1.82291	-21.6816		1.05444	-1.07771		-1.02786	-1.59484
38249.1	A_23_P77401#	NM_018340	Homo sapiens calcineurin-like phosphoesterase domain containing 1 (CPPED1), transcript variant 1, mRNA [NM_018340]	1) gene symbol	1#	CPPED1	-1.10439	-2.64217		-1.03021	1.18383		1.19093	-1.21133
13458.1	A_23_P58251#	NM_001014448	Homo sapiens carboxypeptidase Z (CPZ), transcript variant 3, mRNA [NM_001014448]	1) gene symbol	1#	CPZ	1.13813	1.99627		-1.07119	1.24325		1.16588	1.61552
10901.1	A_23_P33465#	NM_024324	Homo sapiens cysteine-rich with EGF-like domains 2 (CRELD2), transcript variant 2, mRNA [NM_024324]	1) gene symbol	1#	CRELD2	1.08815	-3.61911		1.01172	-1.02122		1.04361	-1.46346
24459.1	A_33_P3402817#	NM_001145148	Homo sapiens corticotropin releasing hormone receptor 1 (CRHR1), transcript variant 4, mRNA [NM_001145148]	1) gene symbol	3#	CRHR1	1.29902	1.08431		-2.05722	-1.34968		1.61902	-1.29133
1258.1	A_33_P3318053#	NR_026906	Homo sapiens CRHR1 intronic transcript 1 (non-protein coding) (CRHR1-IT1), transcript variant 2, long non-coding RNA [NR_026906]	2) poorly characterized	3#	CRHR1-IT1	1.99216	1.4267		1.70359	-1.02752		1.59609	1.33224
53103.1	A_23_P215331#	NM_001883	Homo sapiens corticotropin releasing hormone receptor 2 (CRHR2), transcript variant 1, mRNA [NM_001883]	1) gene symbol	1#	CRHR2	1.11578	-1.11499		-2.09383	-1.59337		2.14469	-1.32575
15100.1	A_23_P44674#	NM_001311	Homo sapiens cysteine-rich protein 1 (intestinal) (CRIP1), mRNA [NM_001311]	1) gene symbol	3#	CRIP1	-1.81774	-5.91561		1.06157	-1.07329		-1.13063	-2.03327
6354.1	A_33_P3251703#	NM_001311	Homo sapiens cysteine-rich protein 1 (intestinal) (CRIP1), mRNA [NM_001311]	1) gene symbol	3#	CRIP1	-1.06709	-2.9719		-1.05754	-1.03037		-1.02307	-1.52126
67628.1	A_23_P77731#	NM_001888	Homo sapiens crystallin, mu (CRYM), transcript variant 1, mRNA [NM_001888]	1) gene symbol	1#	CRYM	1.13189	-5.46086		1.02206	1.07845		-1.00328	-1.05851
70072.1	A_33_P3314525#	NR_026675	Homo sapiens CRYM antisense RNA 1 (CRYM-AS1), long non-coding RNA [NR_026675]	2) poorly characterized	1#	CRYM-AS1	1.39437	-1.49645		-1.15265	-2.18802		-1.01236	-1.43429
4676.1	A_23_P133408#	NM_000758	Homo sapiens colony stimulating factor 2 (granulocyte-macrophage) (CSF2), mRNA [NM_000758]	1) gene symbol	1#	CSF2	-1.85652	-10.8009		1.36196	-1.09832		1.03985	-1.00327
77437.1	A_33_P3222424#	NM_000759	Homo sapiens colony stimulating factor 3 (granulocyte) (CSF3), transcript variant 1, mRNA [NM_000759]	1) gene symbol	2#	CSF3	1	-2.43228		1.15481	-1.09008		-1.04594	-1.08013
5416.1	A_23_P501754#	NM_000759	Homo sapiens colony stimulating factor 3 (granulocyte) (CSF3), transcript variant 1, mRNA [NM_000759]	1) gene symbol	2#	CSF3	-2.83874	-12.8919		-1.00771	1.00885		-1.06106	1.0687
52218.1	A_33_P3366540#	NM_001130518	Homo sapiens chondroitin sulfate N-acetylgalactosaminyltransferase 1 (CSGALNACT1), transcript variant 1, mRNA [NM_001130518]	1) gene symbol	2#	CSGALNACT1	-2.02271	1.21216		1.09573	1.1646		-1.21038	1.55787
4221.1	A_23_P112859#	NM_001898	Homo sapiens cystatin SN (CST1), mRNA [NM_001898]	1) gene symbol	1#	CST1	1.35325	-1.97188		-1.30184	1.02755		1.01854	-1.53836
7535.1	A_23_P146946#	NM_001323	Homo sapiens cystatin E/M (CST6), mRNA [NM_001323]	1) gene symbol	1#	CST6	1.07842	-2.04815		-1.09329	-1.28881		1.04135	-2.06329
23142.1	A_23_P96633#	NM_001031705	Homo sapiens cancer/testis antigen 55 (CT55), transcript variant 1, mRNA [NM_001031705]	1) gene symbol	1#	CT55	1.76969	1.08843		-1.04642	1.12347		2.23163	1.5659
1088.1	A_32_P116840#	NM_203356	Homo sapiens CTAGE family, member 5 (CTAGE5), transcript variant 4, mRNA [NM_203356]	1) gene symbol	3#	CTAGE5	1.00083	-2.12426		1.05241	-1.28248		1.03446	-1.46257
3036.1	A_23_P14774#	NM_004390	Homo sapiens cathepsin H (CTSH), mRNA [NM_004390]	1) gene symbol	1#	CTSH	-1.19938	-4.50996		1.01239	-1.01817		1.02009	-1.43144
4613.1	A_23_P34744#	NM_000396	Homo sapiens cathepsin K (CTSK), mRNA [NM_000396]	1) gene symbol	1#	CTSK	-1.07751	1.31834		-2.14171	-1.48469		-1.1236	1.16467
96036.1	A_24_P242646#	NM_004079	Homo sapiens cathepsin S (CTSS), transcript variant 1, mRNA [NM_004079]	1) gene symbol	1#	CTSS	1	-1.43627		-1.0017	-1.76716		-1.75223	-2.08075
26371.1	A_23_P146456#	NM_001333	Homo sapiens cathepsin V (CTSV), transcript variant 1, mRNA [NM_001333]	1) gene symbol	1#	CTSV	-1.09249	2.09484		1.57859	1.23385		-1.05944	1.58456
51643.1	A_33_P3280451#	CU675766	Synthetic construct Homo sapiens gateway clone IMAGE:100018996 3' read HEY2 mRNA. [CU675766]	2) poorly characterized	1#	CU675766	1.27666	1.10007		-1.33468	-1.08323		2.15272	1.27291
95923.1	A_23_P47058#	NM_022034	Homo sapiens CUB and zona pellucida-like domains 1 (CUZD1), transcript variant 1, mRNA [NM_022034]	1) gene symbol	1#	CUZD1	-1.41496	-2.07252		1.02133	-1.25742		1.06093	-1.26081
64108.1	A_24_P390495#	NM_002996	Homo sapiens chemokine (C-X3-C motif) ligand 1 (CX3CL1), mRNA [NM_002996]	1) gene symbol	1#	CX3CL1	-1.56568	1.4529		-1.06152	-1.14496		-1.1316	2.26063
33286.1	A_23_P7144#	NM_001511	Homo sapiens chemokine (C-X-C motif) ligand 1 (melanoma growth stimulating activity, alpha) (CXCL1), transcript variant 1, mRNA [NM_001511]	1) gene symbol	2#	CXCL1	-1.03709	-2.94457		-1.18386	-1.25803		-1.06639	1.16224
27920.1	A_33_P3330264#	NM_001511	Homo sapiens chemokine (C-X-C motif) ligand 1 (melanoma growth stimulating activity, alpha) (CXCL1), transcript variant 1, mRNA [NM_001511]	1) gene symbol	2#	CXCL1	-1.06139	-3.18867		-1.03199	-1.07428		-1.00839	1.22196
11753.1	A_24_P303091#	NM_001565	Homo sapiens chemokine (C-X-C motif) ligand 10 (CXCL10), mRNA [NM_001565]	1) gene symbol	2#	CXCL10	1	-4.8671		1.00206	-1.30275		-1.02071	-1.12792
11438.1	A_33_P3343175#	NM_001565	Homo sapiens chemokine (C-X-C motif) ligand 10 (CXCL10), mRNA [NM_001565]	1) gene symbol	2#	CXCL10	1	-3.8987		-1.02046	-1.14361		-1.23702	-1.11988
36111.1	A_23_P125278#	NM_005409	Homo sapiens chemokine (C-X-C motif) ligand 11 (CXCL11), mRNA [NM_005409]	1) gene symbol	1#	CXCL11	1	-2.07338		1.3497	-1.0749		1.53347	-1.67555
48237.1	A_23_P202448#	NM_199168	Homo sapiens chemokine (C-X-C motif) ligand 12 (CXCL12), transcript variant 1, mRNA [NM_199168]	1) gene symbol	4#	CXCL12	1.08549	2.17916		1.10099	1.04493		1.08161	1.59172
36398.1	A_24_P412156#	NM_000609	Homo sapiens chemokine (C-X-C motif) ligand 12 (CXCL12), transcript variant 2, mRNA [NM_000609]	1) gene symbol	4#	CXCL12	1.14381	2.04392		1.24537	1.45072		1.18907	1.60069
8529.1	A_33_P3590259#	NM_004887	Homo sapiens chemokine (C-X-C motif) ligand 14 (CXCL14), mRNA [NM_004887]	1) gene symbol	1#	CXCL14	-1.01906	3.4621		1.45406	1.45406		1.02523	1.55132
18341.1	A_23_P315364#	NM_002089	Homo sapiens chemokine (C-X-C motif) ligand 2 (CXCL2), mRNA [NM_002089]	1) gene symbol	2#	CXCL2	1.17145	-5.13777		-1.12174	-1.0967		1.00243	1.03899
29010.1	A_24_P257416#	NM_002089	Homo sapiens chemokine (C-X-C motif) ligand 2 (CXCL2), mRNA [NM_002089]	1) gene symbol	2#	CXCL2	-1.12547	-3.59165		1.03422	-1.10014		-1.01256	1.05545
103100	A_24_P183150#	NM_002090	Homo sapiens chemokine (C-X-C motif) ligand 3 (CXCL3), mRNA [NM_002090]	1) gene symbol	1#	CXCL3	1.08419	-4.26156		-1.21096	-1.50951		-1.15789	-1.1817
88038.1	A_24_P277367#	NM_002994	Homo sapiens chemokine (C-X-C motif) ligand 5 (CXCL5), mRNA [NM_002994]	1) gene symbol	1#	CXCL5	-1.1254	-2.0308		1.00188	-1.33167		1.04901	-1.02066
95447.1	A_23_P155755#	NM_002993	Homo sapiens chemokine (C-X-C motif) ligand 6 (CXCL6), mRNA [NM_002993]	1) gene symbol	1#	CXCL6	-1.35169	-2.57334		1.0415	-1.18198		-1.05554	1.07477
24065.1	A_32_P87013#	NM_000584	Homo sapiens chemokine (C-X-C motif) ligand 8 (CXCL8), mRNA [NM_000584]	1) gene symbol	1#	CXCL8	-1.46884	-4.19547		-1.06838	1.02994		1.01266	-1.05655
26360.1	A_23_P109913#	NM_006564	Homo sapiens chemokine (C-X-C motif) receptor 6 (CXCR6), mRNA [NM_006564]	1) gene symbol	1#	CXCR6	-1.01205	2.17348		-1.59174	-1.41835		-1.05273	1.90015
35387.1	A_33_P3650224#	NM_001145139	Homo sapiens chromosome X open reading frame 49B (CXorf49B), mRNA [NM_001145139]	2) poorly characterized	1#	CXorf49B	-1.35191	1.01936		1.20109	1.07734		-2.07023	-1.71576
61167.1	A_23_P2181#	NM_016229	Homo sapiens cytochrome b5 reductase 2 (CYB5R2), mRNA [NM_016229]	1) gene symbol	2#	CYB5R2	1.01081	-2.46606		1.02455	-1.17235		1.0431	-1.34414
63513.1	A_33_P3381265#	NM_016229	Homo sapiens cytochrome b5 reductase 2 (CYB5R2), mRNA [NM_016229]	1) gene symbol	2#	CYB5R2	1.00777	-2.5835		-1.00474	-1.03804		1.0263	-1.29827
28821.1	A_23_P209564#	NM_024843	Homo sapiens cytochrome b reductase 1 (CYBRD1), transcript variant 1, mRNA [NM_024843]	1) gene symbol	2#	CYBRD1	-1.2534	-2.2992		1.1654	1.11183		1.01296	-1.22192
69001.1	A_33_P3226177#	NM_014376	Homo sapiens cytoplasmic FMR1 interacting protein 2 (CYFIP2), transcript variant 3, mRNA [NM_014376]	1) gene symbol	2#	CYFIP2	1.12759	1.68495		-1.52252	-1.1227		-1.17315	1.95161
39266.1	A_33_P3290343#	NM_000104	Homo sapiens cytochrome P450, family 1, subfamily B, polypeptide 1 (CYP1B1), mRNA [NM_000104]	1) gene symbol	2#	CYP1B1	-1.06888	2.26035		1.05111	1.05966		1.13815	2.28923
63253.1	A_23_P209625#	NM_000104	Homo sapiens cytochrome P450, family 1, subfamily B, polypeptide 1 (CYP1B1), mRNA [NM_000104]	1) gene symbol	2#	CYP1B1	-1.43228	2.09749		1.3661	1.29741		1.05643	2.44194
31725.1	A_33_P3318117#	NM_000765	Homo sapiens cytochrome P450, family 3, subfamily A, polypeptide 7 (CYP3A7), mRNA [NM_000765]	1) gene symbol	2#	CYP3A7	-1.88066	1.97093		1.5782	1.90529		-1.6236	1.28768
41378.1	A_33_P3398156#	NM_001037160	Homo sapiens cystin 1 (CYS1), mRNA [NM_001037160]	1) gene symbol	1#	CYS1	-1.14727	2.12834		-1.01189	1.25553		1.10222	2.19553
10743.1	A_33_P3347477#	DA375949	DA375949 BRTHA2 Homo sapiens cDNA clone BRTHA2007423 5', mRNA sequence [DA375949]	2) poorly characterized	1#	DA375949	1	-2.90938		1.15932	-1.04924		1.02179	-1.66449
18797.1	A_33_P3222539#	DA751309	DA751309 NT2RP7 Homo sapiens cDNA clone NT2RP7017155 5', mRNA sequence [DA751309]	2) poorly characterized	1#	DA751309	1.04913	2.0904		3.48699	2.57435		1.55566	2.69194
90828.1	A_23_P369994#	NM_004734	Homo sapiens doublecortin-like kinase 1 (DCLK1), transcript variant 1, mRNA [NM_004734]	1) gene symbol	3#	DCLK1	-1.11988	-3.07208		-1.36213	-1.25185		-1.05086	-1.11433
35736.1	A_23_P43107#	NM_030788	Homo sapiens dendrocyte expressed seven transmembrane protein (DCSTAMP), transcript variant 1, mRNA [NM_030788]	1) gene symbol	1#	DCSTAMP	-1.03028	-9.35527		-1.07306	-1.0708		-1.11163	-2.81782
19344.1	A_23_P21134#	NM_004083	Homo sapiens DNA-damage-inducible transcript 3 (DDIT3), transcript variant 5, mRNA [NM_004083]	1) gene symbol	1#	DDIT3	1.02342	-3.91898		-1.06245	1.01464		1.14964	-1.9654
21417.1	A_23_P321913#	NM_022047	Homo sapiens differentially expressed in FDCP 6 homolog (mouse) (DEF6), mRNA [NM_022047]	1) gene symbol	2#	DEF6	1	-1.18197		1.87133	2.03517		1	1
60531.1	A_23_P9018#	NM_001040702	Homo sapiens defensin, beta 104B (DEFB104B), mRNA [NM_001040702]	1) gene symbol	1#	DEFB104B	-1.02316	-1.00863		1.13104	-1.78556		-1.53654	-2.30942
4158.1	A_33_P3305446#	NM_001011878	Homo sapiens defensin, beta 121 (DEFB121), transcript variant 1, mRNA [NM_001011878]	1) gene symbol	2#	DEFB121	1.07036	-1.19715		-1.16471	1.34933		2.06508	1.02106
23195.1	A_33_P3356886#	NM_001256404	Homo sapiens DENN/MADD domain containing 2C (DENND2C), transcript variant 1, mRNA [NM_001256404]	1) gene symbol	3#	DENND2C	1.01476	-2.02518		-1.44132	1.39249		1.17296	-1.03767
1991.1	A_23_P85952#	NM_024901	Homo sapiens DENN/MADD domain containing 2D (DENND2D), transcript variant 1, mRNA [NM_024901]	1) gene symbol	1#	DENND2D	1.0453	-2.86748		-1.02397	1.03792		1.00861	-1.18872
28122.1	A_33_P3321136#	NM_014957	Homo sapiens DENN/MADD domain containing 3 (DENND3), mRNA [NM_014957]	1) gene symbol	3#	DENND3	-1.18489	1.12485		-1.3764	-1.0706		1.43484	1.95442
28688.1	A_32_P137966#	NM_152317	Homo sapiens DEP domain containing 4 (DEPDC4), mRNA [NM_152317]	1) gene symbol	1#	DEPDC4	-1.22866	1		1.97259	1.97259		-1.59833	-1.31651
16833.1	A_23_P53198#	NM_032564	Homo sapiens diacylglycerol O-acyltransferase 2 (DGAT2), transcript variant 1, mRNA [NM_032564]	1) gene symbol	1#	DGAT2	1.27236	1.84055		1.23812	2.99309		1.10983	2.24984
12229.1	A_33_P3263359#	ENST00000546995	diacylglycerol kinase, alpha 80kDa [Source:HGNC Symbol;Acc:2849] [ENST00000546995]	1) gene symbol	2#	DGKA	2.17998	2.17998		-1.58358	1		1.24224	-1.18156
13174.1	A_33_P3303602#	ENST00000527674	diacylglycerol kinase, zeta [Source:HGNC Symbol;Acc:2857] [ENST00000527674]	1) gene symbol	2#	DGKZ	-1.13141	-1.22819		1.41006	2.02452		-1.0013	1.25412
12776.1	A_33_P3253960#	ENST00000564611	dehydrogenase/reductase (SDR family) member 11 [Source:HGNC Symbol;Acc:28639] [ENST00000564611]	1) gene symbol	2#	DHRS11	-1.20861	-2.04248		1.17243	1.05891		-1.12821	-1.26045
11351.1	A_24_P120109#	NM_198963	Homo sapiens DEAH (Asp-Glu-Ala-Asp/His) box polypeptide 57 (DHX57), mRNA [NM_198963]	1) gene symbol	2#	DHX57	-2.14383	-1.99148		1.32601	1.103		-1.52757	-1.25645
13630.1	A_23_P38346#	NM_024119	Homo sapiens DEXH (Asp-Glu-X-His) box polypeptide 58 (DHX58), mRNA [NM_024119]	1) gene symbol	1#	DHX58	-1.33539	-2.10087		1.10429	1.13456		-1.06172	-1.13178
10749.1	A_23_P34946#	NM_014388	Homo sapiens digestive organ expansion factor homolog (zebrafish) (DIEXF), mRNA [NM_014388]	1) gene symbol	1#	DIEXF	-1.16581	-2.07253		-1.06804	-1.38973		-1.12154	-1.28505
43596.1	A_24_P341674#	NM_013989	Homo sapiens deiodinase, iodothyronine, type II (DIO2), transcript variant 1, mRNA [NM_013989]	1) gene symbol	3#	DIO2	1.04549	-6.15026		-1.20206	-1.20391		1.07023	1.16703
40791.1	A_23_P48740#	NM_013989	Homo sapiens deiodinase, iodothyronine, type II (DIO2), transcript variant 1, mRNA [NM_013989]	1) gene symbol	3#	DIO2	1.05216	-7.93413		-1.0436	-1.1168		1.13102	1.22833
2640.1	A_23_P105923#	NM_001362	Homo sapiens deiodinase, iodothyronine, type III (DIO3), mRNA [NM_001362]	1) gene symbol	2#	DIO3	1	1		2.73533	1.60961		-1.10538	1.1839
41808.1	A_33_P3238493#	NM_014974	Homo sapiens DIP2 disco-interacting protein 2 homolog C (Drosophila) (DIP2C), mRNA [NM_014974]	1) gene symbol	3#	DIP2C	1.0459	1.096		2.07724	-1.01172		-1.47793	-1.22143
53006.1	A_23_P20660#	NM_017594	Homo sapiens DIRAS family, GTP-binding RAS-like 2 (DIRAS2), mRNA [NM_017594]	1) gene symbol	1#	DIRAS2	-1.32524	3.69204		-1.09253	-1.42108		1.03854	4.48663
63836.1	A_33_P3270197#	NM_001257281	Homo sapiens DIS3 like 3'-5' exoribonuclease 2 (DIS3L2), transcript variant 2, mRNA [NM_001257281]	1) gene symbol	5#	DIS3L2	-1.12043	1.63806		1.0062	-1.10366		-1.02954	2.00384
30241.1	A_23_P62967#	NM_018662	Homo sapiens disrupted in schizophrenia 1 (DISC1), transcript variant L, mRNA [NM_018662]	1) gene symbol	3#	DISC1	-1.04452	-3.79777		-1.05799	-1.27396		1.04729	-1.2212
18719.1	A_23_P155848#	NM_014421	Homo sapiens dickkopf WNT signaling pathway inhibitor 2 (DKK2), mRNA [NM_014421]	1) gene symbol	1#	DKK2	-1.08325	-2.84167		1.04314	1.01929		1.31869	-5.05643
40225.1	A_33_P3774867#	BC094703	Homo sapiens cDNA clone IMAGE:30412101. [BC094703]	2) poorly characterized	1#	DLGAP1-AS2	1.3619	-2.29287		1.14944	-1.14017		1.10512	-1.57808
23272.1	A_23_P88331#	NM_014750	Homo sapiens discs, large (Drosophila) homolog-associated protein 5 (DLGAP5), transcript variant 1, mRNA [NM_014750]	1) gene symbol	1#	DLGAP5	-1.21868	2.15274		-1.19777	1.0115		1.02793	1.75648
57427.1	A_33_P3352557#	NM_032110	Homo sapiens DMRT-like family A2 (DMRTA2), mRNA [NM_032110]	1) gene symbol	1#	DMRTA2	1	-3.11892		1.29107	-1.09261		1	1
11095.1	A_33_P3381870#	NM_001978	Homo sapiens dematin actin binding protein (DMTN), transcript variant 1, mRNA [NM_001978]	1) gene symbol	2#	DMTN	-1.08535	-2.00703		1.03319	-1.16522		-1.25585	1.02859
43777.1	A_32_P206899#	NM_020877	Homo sapiens dynein, axonemal, heavy chain 2 (DNAH2), mRNA [NM_020877]	1) gene symbol	2#	DNAH2	-1.32127	-1.96475		-1.50454	-1.22748		1.64346	1.64346
78933.1	A_24_P388786#	NM_001369	Homo sapiens dynein, axonemal, heavy chain 5 (DNAH5), mRNA [NM_001369]	1) gene symbol	2#	DNAH5	-1.21127	-1.99897		-1.03164	-1.27283		-1.07735	1.21502
4689.1	A_24_P393958#	NM_007034	Homo sapiens DnaJ (Hsp40) homolog, subfamily B, member 4 (DNAJB4), mRNA [NM_007034]	1) gene symbol	1#	DNAJB4	-1.30106	-2.24828		1.12154	1.10816		-1.08192	-1.03959
57773.1	A_23_P258944#	NM_012328	Homo sapiens DnaJ (Hsp40) homolog, subfamily B, member 9 (DNAJB9), mRNA [NM_012328]	1) gene symbol	1#	DNAJB9	1.22828	-3.02712		-1.07423	-1.11011		1.1564	-1.59981
36408.1	A_33_P3225066#	NM_201262	Homo sapiens DnaJ (Hsp40) homolog, subfamily C, member 12 (DNAJC12), transcript variant 2, mRNA [NM_201262]	1) gene symbol	1#	DNAJC12	1.32091	2.03486		1.95393	1.65715		-1.13037	1.16028
7970.1	A_33_P3238623#	NR_034113	Homo sapiens DNAJC27 antisense RNA 1 (DNAJC27-AS1), long non-coding RNA [NR_034113]	2) poorly characterized	1#	DNAJC27-AS1	-1.05009	-1.52152		1.08619	2.34228		1.62349	1.92622
42663.1	A_33_P3462960#	NM_006260	Homo sapiens DnaJ (Hsp40) homolog, subfamily C, member 3 (DNAJC3), mRNA [NM_006260]	1) gene symbol	2#	DNAJC3	-1.19007	-1.98714		1.2453	1.3074		-1.06715	-1.0105
13103.1	A_33_P3264364#	NM_001278252	Homo sapiens dynamin 3 (DNM3), transcript variant 3, mRNA [NM_001278252]	1) gene symbol	2#	DNM3	-1.00396	1.53453		1.08444	1.06178		-1.02739	2.82088
19925.1	A_23_P28953#	NM_175850	Homo sapiens DNA (cytosine-5-)-methyltransferase 3 beta (DNMT3B), transcript variant 6, mRNA [NM_175850]	1) gene symbol	2#	DNMT3B	-1.25861	-3.28785		1.01349	-1.16063		-1.10284	-1.53059
11292.1	A_23_P16722#	NM_014689	Homo sapiens dedicator of cytokinesis 10 (DOCK10), transcript variant DOCK10.1, mRNA [NM_014689]	1) gene symbol	1#	DOCK10	1.30861	-5.04058		-1.21799	1.0456		1.17013	-1.20507
9958.1	A_32_P181077#	NM_203447	Homo sapiens dedicator of cytokinesis 8 (DOCK8), transcript variant 1, mRNA [NM_203447]	1) gene symbol	2#	DOCK8	-1.88737	3.95549		1	1		1.27882	2.58906
27434.1	A_23_P162766#	NM_015296	Homo sapiens dedicator of cytokinesis 9 (DOCK9), transcript variant 1, mRNA [NM_015296]	1) gene symbol	5#	DOCK9	-1.04635	-2.05122		-1.0585	-1.1111		1.11229	-1.33164
12615.1	A_23_P398854#	NM_173660	Homo sapiens docking protein 7 (DOK7), transcript variant 1, mRNA [NM_173660]	1) gene symbol	2#	DOK7	1.78298	2.25258		1.40724	1.8744		-1.19307	1.67037
22406.1	A_33_P3267543#	BC048256	Homo sapiens dolichyl-phosphate mannosyltransferase polypeptide 2, regulatory subunit, mRNA (cDNA clone IMAGE:5222515), partial cds. [BC048256]	1) gene symbol	2#	DPM2	2.22065	1.0726		-1.16851	1.22486		1.2268	1.19125
20683.1	A_33_P3275255#	DQ786257	Homo sapiens clone HLS_IMAGE_281777 mRNA sequence. [DQ786257]	2) poorly characterized	1#	DQ786257	-1.20472	-2.707		-1.02897	1.14711		1.0538	-1.13997
11571.1	A_24_P158718#	NM_015177	Homo sapiens deltex 4, E3 ubiquitin ligase (DTX4), mRNA [NM_015177]	1) gene symbol	1#	DTX4	-1.52279	-1.18825		1.00599	-1.26684		-1.79696	-1.96444
69278.1	A_33_P3272698#	NM_017823	Homo sapiens dual specificity phosphatase 23 (DUSP23), mRNA [NM_017823]	1) gene symbol	1#	DUSP23	1.01923	-2.20202		1.11966	1.04238		-1.01358	-1.23382
10210.1	A_23_P146134#	NM_024025	Homo sapiens dual specificity phosphatase 26 (putative) (DUSP26), mRNA [NM_024025]	1) gene symbol	1#	DUSP26	-1.84528	1.54515		-1.57353	-1.6903		1.01487	3.54843
35725.1	A_24_P367602#	NR_002834	Homo sapiens dual specificity phosphatase 5 pseudogene 1 (DUSP5P1), non-coding RNA [NR_002834]	2) poorly characterized	1#	DUSP5P1	1.05991	-3.13281		-1.10303	-1.48188		1.29535	-1.0591
16906.1	A_23_P39931#	NM_003494	Homo sapiens dysferlin (DYSF), transcript variant 8, mRNA [NM_003494]	1) gene symbol	1#	DYSF	1.25691	-2.92233		-1.2123	-1.1646		1.2388	-1.24609
7859.1	A_32_P210202#	NM_203394	Homo sapiens E2F transcription factor 7 (E2F7), mRNA [NM_203394]	1) gene symbol	2#	E2F7	-1.39842	-10.6151		1.01519	1.00285		1.01238	-1.94268
12789.1	A_33_P3318661#	NM_203394	Homo sapiens E2F transcription factor 7 (E2F7), mRNA [NM_203394]	1) gene symbol	2#	E2F7	1	-7.32037		-1.21168	-1.15423		1.02853	-1.75998
66240.1	A_23_P119478#	NM_005755	Homo sapiens Epstein-Barr virus induced 3 (EBI3), mRNA [NM_005755]	1) gene symbol	1#	EBI3	1.13831	-2.10846		-1.06394	-1.05648		-1.02467	-1.04165
53935.1	A_33_P3610406#	NR_028501	Homo sapiens endothelin converting enzyme-like 1, pseudogene 2 (ECEL1P2), non-coding RNA [NR_028501]	2) poorly characterized	1#	ECEL1P2	-1.19314	3.38421		-1.25885	1		-1.00692	3.92937
42200.1	A_23_P160559#	NM_004425	Homo sapiens extracellular matrix protein 1 (ECM1), transcript variant 1, mRNA [NM_004425]	1) gene symbol	1#	ECM1	-1.09059	-2.07289		1.0358	-1.09886		-1.18541	-1.1431
67321.1	A_23_P401606#	NM_005711	Homo sapiens EGF-like repeats and discoidin I-like domains 3 (EDIL3), transcript variant 1, mRNA [NM_005711]	1) gene symbol	1#	EDIL3	1.00856	-3.22331		-1.16124	-1.15459		1.04388	-1.31593
7442.1	A_33_P3397288#	NM_000114	Homo sapiens endothelin 3 (EDN3), transcript variant 1, mRNA [NM_000114]	1) gene symbol	2#	EDN3	1.43153	2.01548		1.77928	1.93418		1.37458	-1.09009
16360.1	A_24_P330263#	NM_003991	Homo sapiens endothelin receptor type B (EDNRB), transcript variant 2, mRNA [NM_003991]	1) gene symbol	1#	EDNRB	1.03889	1.8623		1.40919	1.22282		-1.09347	2.58581
61195.1	A_33_P3229953#	NM_001958	Homo sapiens eukaryotic translation elongation factor 1 alpha 2 (EEF1A2), mRNA [NM_001958]	1) gene symbol	1#	EEF1A2	2.27588	3.19589		1.07042	1.18527		1.14429	1.12626
41650.1	A_23_P501007#	NM_001039348	Homo sapiens EGF containing fibulin-like extracellular matrix protein 1 (EFEMP1), transcript variant 2, mRNA [NM_001039348]	1) gene symbol	1#	EFEMP1	1.12019	1.99903		1.00603	1.04312		1.10342	1.73778
24036.1	A_23_P417261#	NM_144715	Homo sapiens EF-hand domain family, member B (EFHB), mRNA [NM_144715]	1) gene symbol	2#	EFHB	1.34275	-1.24741		1.19442	1.33616		1.34013	-2.64624
8098.1	A_24_P355944#	NM_004093	Homo sapiens ephrin-B2 (EFNB2), mRNA [NM_004093]	1) gene symbol	1#	EFNB2	-1.04272	-2.12262		1.13495	1.26124		1.13664	-1.03246
32443.1	A_32_P83049#	NM_014971	Homo sapiens EFR3 homolog B (S. cerevisiae) (EFR3B), mRNA [NM_014971]	1) gene symbol	4#	EFR3B	-1.36648	1.82625		1.30392	1.53131		1.07317	3.23735
20281.1	A_23_P144911#	NM_152403	Homo sapiens EGF-like, fibronectin type III and laminin G domains (EGFLAM), transcript variant 1, mRNA [NM_152403]	1) gene symbol	1#	EGFLAM	1.26788	2.22378		1.14303	1.08092		1.06962	-1.35784
12421.1	A_23_P46936#	NM_000399	Homo sapiens early growth response 2 (EGR2), transcript variant 1, mRNA [NM_000399]	1) gene symbol	1#	EGR2	1.12485	-8.60449		1.15798	1.06941		-1.03901	-2.76538
74779.1	A_32_P219279#	NM_052906	Homo sapiens extracellular leucine-rich repeat and fibronectin type III domain containing 2 (ELFN2), transcript variant 1, mRNA [NM_052906]	1) gene symbol	1#	ELFN2	-1.05882	-2.32006		-1.09681	-1.32349		1.06121	-1.49059
48544.1	A_23_P401774#	NM_018712	Homo sapiens ELMO/CED-12 domain containing 1 (ELMOD1), transcript variant 1, mRNA [NM_018712]	1) gene symbol	1#	ELMOD1	1.30397	-4.99894		-1.33208	-1.29585		-1.09849	-1.78128
6484.1	A_23_P149858#	NM_152310	Homo sapiens ELOVL fatty acid elongase 3 (ELOVL3), mRNA [NM_152310]	1) gene symbol	1#	ELOVL3	-1.08339	1.70512		-1.02805	-1.38435		-1.29579	2.51027
46560.1	A_33_P3362611#	NM_022159	Homo sapiens EGF, latrophilin and seven transmembrane domain containing 1 (ELTD1), mRNA [NM_022159]	1) gene symbol	2#	ELTD1	-1.16631	-5.66633		1.20644	1.23539		-1.13183	-1.47626
26425.1	A_23_P62741#	NM_022159	Homo sapiens EGF, latrophilin and seven transmembrane domain containing 1 (ELTD1), mRNA [NM_022159]	1) gene symbol	2#	ELTD1	1.53367	-4.77606		1.20011	1.02667		-1.19428	-1.47072
12759.1	A_23_P76488#	NM_001423	Homo sapiens epithelial membrane protein 1 (EMP1), mRNA [NM_001423]	1) gene symbol	1#	EMP1	1.13528	-3.68391		-1.04799	1.22121		1.03543	-1.13683
7525.1	A_23_P502336#	NM_013447	Homo sapiens egf-like module containing, mucin-like, hormone receptor-like 2 (EMR2), transcript variant 1, mRNA [NM_013447]	1) gene symbol	1#	EMR2	1	1		1.9773	1.46906		1.23175	-1.09514
30325.1	A_24_P153820#	ENST00000288168	HYDIN, axonemal central pair apparatus protein [Source:HGNC Symbol;Acc:19368] [ENST00000288168]	2) poorly characterized	1#	ENST00000288168	1.14619	1.16581		1.78538	1.5887		-1.96629	1
1463.1	A_33_P3391225#	ENST00000316506	olfactory receptor, family 52, subfamily B, member 1 pseudogene [Source:HGNC Symbol;Acc:15206] [ENST00000316506]	2) poorly characterized	1#	ENST00000316506	2.41745	1.83181		-1.40997	1		1.14972	-1.33633
78932.1	A_23_P319557#	ENST00000328344	long intergenic non-protein coding RNA 334 [Source:HGNC Symbol;Acc:16425] [ENST00000328344]	2) poorly characterized	1#	ENST00000328344	1.92729	1.3755		-1.42671	-1.12439		2.24115	-1.10461
19515.1	A_24_P74896#	ENST00000334810	G protein-coupled receptor 144 [Source:HGNC Symbol;Acc:18651] [ENST00000334810]	2) poorly characterized	1#	ENST00000334810	-1.04495	-1.09802		1.3918	2.36229		1.42194	1.69207
78032.1	A_24_P414658#	ENST00000359193	histone cluster 1, H2ag [Source:HGNC Symbol;Acc:4737] [ENST00000359193]	2) poorly characterized	1#	ENST00000359193	2.05374	1.59203		1.0718	-1.16772		-1.16121	1
3814.1	A_33_P3415962#	ENST00000369474	Uncharacterized protein; cDNA FLJ27030 fis, clone SLV07741 [Source:UniProtKB/TrEMBL;Acc:Q6ZNW3] [ENST00000369474]	2) poorly characterized	1#	ENST00000369474	1.40037	1.19475		1.02711	2.4427		1.65108	2.1413
12733.1	A_33_P3361147#	ENST00000371162	MIR4435-1 host gene (non-protein coding) [Source:HGNC Symbol;Acc:35163] [ENST00000371162]	2) poorly characterized	1#	ENST00000371162	1.03145	-2.29619		-1.0815	1.00569		1.18371	-1.11872
7361.1	A_33_P3232120#	ENST00000371468	NMDA receptor synaptonuclear signaling and neuronal migration factor [Source:HGNC Symbol;Acc:29843] [ENST00000371468]	2) poorly characterized	1#	ENST00000371468	1.09807	-1.09517		-1.18069	2.33754		1.3497	1.56757
19762.1	A_33_P3321442#	ENST00000376267	zinc finger and SCAN domain containing 5C [Source:HGNC Symbol;Acc:34294] [ENST00000376267]	2) poorly characterized	1#	ENST00000376267	-1.32014	1.53251		1.95232	1.12539		1.16052	-1.48836
10689.1	A_33_P3224891#	ENST00000376775	Uncharacterized protein; cDNA FLJ26048 fis, clone PRS02384 [Source:UniProtKB/TrEMBL;Acc:Q6ZPC8] [ENST00000376775]	2) poorly characterized	1#	ENST00000376775	-1.09132	-1.95629		1.10661	-1.21304		-1.26359	-1.18176
111922	A_23_P106069#	ENST00000390428	T cell receptor alpha variable 6 [Source:HGNC Symbol;Acc:12144] [ENST00000390428]	2) poorly characterized	1#	ENST00000390428	-1.58067	-1.25266		-1.27448	-1.55672		-1.95067	-1.45224
4397.1	A_33_P3324810#	ENST00000390446	T cell receptor alpha variable 18 [Source:HGNC Symbol;Acc:12114] [ENST00000390446]	2) poorly characterized	1#	ENST00000390446	2.1224	1.31778		-1.07271	1.26418		1.0888	1.20195
21248.1	A_33_P3370521#	ENST00000427872	AV727532 HTC Homo sapiens cDNA clone HTCARE09 5', mRNA sequence [AV727532]	2) poorly characterized	2#	ENST00000427872	1.29842	1.06052		-1.37339	-1.62244		1.06033	-1.98864
35656.1	A_24_P639665#	ENST00000430766	Homo sapiens cDNA FLJ37023 fis, clone BRACE2010828. [AK094342]	2) poorly characterized	1#	ENST00000430766	-1.08229	-2.85195		1.07211	-1.03643		1.28158	-1.24452
43604.1	A_33_P3237270#	ENST00000446887	Unknown	2) poorly characterized	1#	ENST00000446887	1.25769	1.45823		-1.0325	-1.02049		2.13695	-1.21622
15523.1	A_33_P3741059#	ENST00000456414	Homo sapiens mRNA; cDNA DKFZp667K053 (from clone DKFZp667K053). [AL832882]	2) poorly characterized	1#	ENST00000456414	-1.76029	-1.38532		-1.11371	1.44916		-2.00045	-1.08388
50539.1	A_23_P301328#	ENST00000476313	pyridoxal (pyridoxine, vitamin B6) kinase [Source:HGNC Symbol;Acc:8819] [ENST00000476313]	2) poorly characterized	1#	ENST00000476313	1.97248	1.2962		-1.23376	-1.0999		1.20807	-1.14776
13841.1	A_33_P3237674#	ENST00000478163	T cell receptor alpha constant [Source:HGNC Symbol;Acc:12029] [ENST00000478163]	2) poorly characterized	1#	ENST00000478163	-1.37372	-2.08031		1.08368	1.1069		1.03998	-1.11562
8342.1	A_33_P3564409#	ENST00000481096	melanoma antigen family D, 4B [Source:HGNC Symbol;Acc:22880] [ENST00000481096]	2) poorly characterized	1#	ENST00000481096	1.43694	-1.02852		-2.13694	-1.47856		1.49465	-1.06321
1947.1	A_33_P3370434#	ENST00000503568	Unknown	2) poorly characterized	1#	ENST00000503568	1.67568	1.99544		-1.00092	-1.05261		1.20425	1.53476
16365.1	A_33_P3261520#	ENST00000508366	ATPase, H+ transporting, lysosomal accessory protein 1-like [Source:HGNC Symbol;Acc:28091] [ENST00000508366]	2) poorly characterized	1#	ENST00000508366	-1.2005	-3.22494		1.17142	1.07134		-1.08037	-1.08807
7921.1	A_33_P3366391#	ENST00000534728	keratin 18 pseudogene 59 [Source:HGNC Symbol;Acc:48886] [ENST00000534728]	2) poorly characterized	1#	ENST00000534728	-1.34624	2.22222		1	1		-1.15151	1
31448.1	A_23_P3552#	ENST00000551681	RNA polymerase I transcription factor homolog (S. cerevisiae) pseudogene 1 [Source:HGNC Symbol;Acc:30548] [ENST00000551681]	2) poorly characterized	1#	ENST00000551681	-1.10271	-1.98196		1.09856	-1.00737		-1.16751	-1.77471
21435.1	A_33_P3217619#	ENST00000552466	Unknown	2) poorly characterized	1#	ENST00000552466	-2.00151	-1.68936		-1.19642	1.96601		1.58218	1.9904
12268.1	A_33_P3297525#	ENST00000565670	sorting nexin 18 pseudogene 3 [Source:HGNC Symbol;Acc:39611] [ENST00000565670]	2) poorly characterized	3#	ENST00000565670	-1.15739	-2.00183		-1.08869	-1.05185		1.03696	1.18072
16956.1	A_33_P3212432#	ENST00000565836	T cell receptor beta variable 12-4 [Source:HGNC Symbol;Acc:12186] [ENST00000565836]	2) poorly characterized	1#	ENST00000565836	-1.29227	-3.63675		-1.09938	-1.49421		-1.24167	-1.2209
27254.1	A_33_P3560679#	ENST00000568031	Homo sapiens hypothetical protein LOC651721, mRNA (cDNA clone IMAGE:4430430), partial cds. [BC026225]	2) poorly characterized	1#	ENST00000568031	-1.30488	-2.34244		1.18508	-1.22988		-1.27193	-1.25988
57273.1	A_33_P3324333#	ENST00000581935	ankyrin repeat domain 20 family, member A5, pseudogene [Source:HGNC Symbol;Acc:33833] [ENST00000581935]	2) poorly characterized	1#	ENST00000581935	-1.3319	-1.37979		1.00979	-1.36694		-1.98746	-1.92274
20196.1	A_33_P3374030#	ENST00000591705	Homo sapiens cDNA FLJ43966 fis, clone TESTI4017137. [AK125954]	2) poorly characterized	1#	ENST00000591705	1.66093	1.48993		-1.12779	-1.16877		2.32186	1.01271
41998.1	A_33_P3313597#	ENST00000596861	Protein LOC100509861 [Source:UniProtKB/TrEMBL;Acc:M0R1Y7] [ENST00000596861]	2) poorly characterized	1#	ENST00000596861	-1.52612	1.03641		1.29434	1.38724		-2.03031	-1.22713
66769.1	A_23_P102681#	ENST00000598340	HCG1785561; MGC4294 protein; Uncharacterized protein [Source:UniProtKB/TrEMBL;Acc:Q9BU82] [ENST00000598340]	2) poorly characterized	1#	ENST00000598340	-1.37458	-3.66854		1.01997	-1.09649		-1.06405	-2.49802
12600.1	A_24_P15877#	ENST00000600582	Homo sapiens FKSG41 (FKSG41) mRNA, complete cds. [AF333762]	2) poorly characterized	1#	ENST00000600582	-1.78485	1.47014		-1.83725	-1.00765		2.20388	1.44603
783.1	A_33_P3392192#	ENST00000607314	Homo sapiens MSTP131 (MST131) mRNA, complete cds. [AF176921]	2) poorly characterized	1#	ENST00000607314	1.09931	-9.0878		1.15396	1.14605		1.20774	1.03081
24082.1	A_33_P3285334#	ENST00000609207	Homo sapiens cDNA FLJ39609 fis, clone SKNSH2008043. [AK096928]	2) poorly characterized	1#	ENST00000609207	1.10622	2.44995		-1.34183	-1.09552		1.02804	1.96608
6270.1	A_33_P3799692#	ENST00000609742	Homo sapiens hypothetical protein LOC338620, mRNA (cDNA clone IMAGE:6023208), partial cds. [BC043009]	2) poorly characterized	1#	ENST00000609742	1.04785	-1.98586		-1.09091	-1.03337		1.14518	-1.25031
52634.1	A_33_P3408599#	ENST00000610245	Homo sapiens cDNA FLJ44641 fis, clone BRACE2030039. [AK126604]	2) poorly characterized	1#	ENST00000610245	1.11866	1.11866		1.01972	1.02182		1	-2.16808
86711.1	A_33_P3218980#	NM_001776	Homo sapiens ectonucleoside triphosphate diphosphohydrolase 1 (ENTPD1), transcript variant 1, mRNA [NM_001776]	1) gene symbol	3#	ENTPD1	-1.33172	1.36096		1.34726	1.4024		1.02406	2.46011
23574.1	A_33_P3420224#	NM_001033113	Homo sapiens ectonucleoside triphosphate diphosphohydrolase 8 (ENTPD8), transcript variant 1, mRNA [NM_001033113]	1) gene symbol	1#	ENTPD8	1.20931	2.30554		1.79295	1.6023		-1.11279	1
48819.1	A_23_P91081#	NM_002354	Homo sapiens epithelial cell adhesion molecule (EPCAM), mRNA [NM_002354]	1) gene symbol	1#	EPCAM	-1.0708	1.96981		1.18997	1.04282		1.07881	1.74095
83400.1	A_23_P108501#	NM_004438	Homo sapiens EPH receptor A4 (EPHA4), mRNA [NM_004438]	1) gene symbol	1#	EPHA4	-1.71681	-10.3627		-1.01478	-1.3381		1.10337	-2.59156
57781.1	A_23_P145935#	NM_004445	Homo sapiens EPH receptor B6 (EPHB6), transcript variant 1, mRNA [NM_004445]	1) gene symbol	1#	EPHB6	1.38618	1.9704		1.09771	1.19996		-1.01021	1.06959
14008.1	A_23_P34537#	NM_000120	Homo sapiens epoxide hydrolase 1, microsomal (xenobiotic) (EPHX1), transcript variant 1, mRNA [NM_000120]	1) gene symbol	1#	EPHX1	1.11647	2.23994		-1.45204	1.01343		1.04051	2.2367
65079.1	A_23_P8834#	NM_001979	Homo sapiens epoxide hydrolase 2, cytoplasmic (EPHX2), transcript variant 1, mRNA [NM_001979]	1) gene symbol	1#	EPHX2	-2.05457	1		1.3656	1.18094		1.28464	2.19441
8270.1	A_23_P43898#	NM_173567	Homo sapiens epoxide hydrolase 4 (EPHX4), mRNA [NM_173567]	1) gene symbol	1#	EPHX4	-1.82202	-3.69		1.12456	1.37904		1.11244	1.22839
16945.1	A_24_P357169#	NM_031308	Homo sapiens epiplakin 1 (EPPK1), mRNA [NM_031308]	1) gene symbol	1#	EPPK1	1.19335	1.89901		-1.26917	1.0733		1.95567	1.89292
88789.1	A_33_P3220698#	NM_133180	Homo sapiens EPS8-like 1 (EPS8L1), transcript variant 1, mRNA [NM_133180]	1) gene symbol	2#	EPS8L1	1.02174	-2.07737		-1.07689	-1.2866		-1.06535	-1.91331
10289.1	A_23_P105794#	NM_033255	Homo sapiens epithelial stromal interaction 1 (breast) (EPSTI1), transcript variant 2, mRNA [NM_033255]	1) gene symbol	1#	EPSTI1	-1.3374	-2.5969		1.16842	1.12085		-1.0189	-1.45225
8699.1	A_23_P30243#	NM_022350	Homo sapiens endoplasmic reticulum aminopeptidase 2 (ERAP2), transcript variant 1, mRNA [NM_022350]	1) gene symbol	1#	ERAP2	1.03561	-2.31001		1.04876	1.11662		1.04354	-1.87995
34332.1	A_33_P3211569#	NM_001005915	Homo sapiens v-erb-b2 avian erythroblastic leukemia viral oncogene homolog 3 (ERBB3), transcript variant s, mRNA [NM_001005915]	1) gene symbol	3#	ERBB3	1.20722	3.21217		-1.70452	-1.31615		-1.46986	-1.15616
6066.1	A_24_P205045#	NM_015576	Homo sapiens ELKS/RAB6-interacting/CAST family member 2 (ERC2), mRNA [NM_015576]	1) gene symbol	2#	ERC2	1.47269	-2.21677		1.02929	1.1867		1.0519	1.37685
56849.1	A_23_P96325#	NM_017669	Homo sapiens excision repair cross-complementation group 6-like (ERCC6L), mRNA [NM_017669]	1) gene symbol	1#	ERCC6L	-1.1553	1.77894		1.12925	-1.07715		1.06076	2.1504
34076.1	A_23_P41344#	NM_001432	Homo sapiens epiregulin (EREG), mRNA [NM_001432]	1) gene symbol	1#	EREG	-1.44811	-11.5574		1.14334	-1.0365		1.09238	-1.53308
14437.1	A_32_P88231#	NM_001290031	Homo sapiens glutamate-rich 2 (ERICH2), transcript variant 3, mRNA [NM_001290031]	1) gene symbol	2#	ERICH2	1	-2.38714		1.04683	-1.16675		1.1071	-1.09326
29573.1	A_32_P197340#	NM_001290030	Homo sapiens glutamate-rich 2 (ERICH2), transcript variant 1, mRNA [NM_001290030]	1) gene symbol	2#	ERICH2	-1.08729	-18.272		-1.00941	1.0753		-1.00217	-1.03187
16910.1	A_23_P333029#	NM_173549	Homo sapiens glutamate-rich 5 (ERICH5), transcript variant 1, mRNA [NM_173549]	1) gene symbol	1#	ERICH5	-1.19051	2.48815		1.05562	1.35887		1.05265	2.35116
10888.1	A_33_P3350703#	NM_019891	Homo sapiens ERO1-like beta (S. cerevisiae) (ERO1LB), mRNA [NM_019891]	1) gene symbol	2#	ERO1LB	-1.23303	-3.22484		1.00453	-1.04651		1.09133	-1.47196
28123.1	A_23_P139687#	NM_152321	Homo sapiens endoplasmic reticulum protein 27 (ERP27), mRNA [NM_152321]	1) gene symbol	1#	ERP27	-1.07881	2.28038		-1.03268	1.07297		-1.08944	1.368
24302.1	A_23_P47410#	NM_138961	Homo sapiens endothelial cell adhesion molecule (ESAM), mRNA [NM_138961]	1) gene symbol	1#	ESAM	2.21428	1.31244		-1.25643	-1.29191		1.07623	1.06816
6534.1	A_24_P323598#	NM_001017420	Homo sapiens establishment of sister chromatid cohesion N-acetyltransferase 2 (ESCO2), mRNA [NM_001017420]	1) gene symbol	2#	ESCO2	-1.32159	1.966		1	1		1.23334	2.23909
28316.1	A_33_P3326210#	NM_001017420	Homo sapiens establishment of sister chromatid cohesion N-acetyltransferase 2 (ESCO2), mRNA [NM_001017420]	1) gene symbol	2#	ESCO2	-1.06879	2.8101		1	1		1.68841	3.30965
39390.1	A_24_P416346#	NM_001079675	Homo sapiens ets variant 4 (ETV4), transcript variant 2, mRNA [NM_001079675]	1) gene symbol	1#	ETV4	1.02239	-2.79297		-1.11223	-1.16582		1.17633	-1.22655
73826.1	A_23_P108673#	NM_032181	Homo sapiens eva-1 homolog A (C. elegans) (EVA1A), transcript variant 2, mRNA [NM_032181]	1) gene symbol	2#	EVA1A	-1.12548	-4.28294		-1.04486	1.01346		-1.00719	-1.29731
3621.1	A_33_P3289025#	NM_001135032	Homo sapiens eva-1 homolog A (C. elegans) (EVA1A), transcript variant 1, mRNA [NM_001135032]	1) gene symbol	2#	EVA1A	-1.10344	-3.09694		-1.04475	1.01903		1.19316	-1.20506
78546.1	A_24_P60441#	NM_153717	Homo sapiens Ellis van Creveld syndrome (EVC), mRNA [NM_153717]	1) gene symbol	1#	EVC	-1.09747	-2.0129		-1.06042	-1.32459		-1.03476	-1.32312
40597.1	A_33_P3319880#	NM_001166136	Homo sapiens Ellis van Creveld syndrome 2 (EVC2), transcript variant 2, mRNA [NM_001166136]	1) gene symbol	2#	EVC2	1.20416	-2.49707		-1.05616	-1.20185		1.05305	-1.32117
23595.1	A_23_P320225#	NM_147127	Homo sapiens Ellis van Creveld syndrome 2 (EVC2), transcript variant 1, mRNA [NM_147127]	1) gene symbol	2#	EVC2	1.17497	-2.24448		-1.02201	1.05474		-1.00097	-1.29088
12205.1	A_23_P403335#	NM_015065	Homo sapiens exophilin 5 (EXPH5), mRNA [NM_015065]	1) gene symbol	1#	EXPH5	-1.16052	-4.25632		1.02029	-1.19864		-1.21317	-1.51332
53691.1	A_33_P3366667#	NM_000503	Homo sapiens eyes absent homolog 1 (Drosophila) (EYA1), transcript variant EYA1C, mRNA [NM_000503]	1) gene symbol	2#	EYA1	1.98774	1.6894		-1.15523	1.04909		1.28049	1.01412
726.1	A_23_P74737#	NM_001990	Homo sapiens eyes absent homolog 3 (Drosophila) (EYA3), transcript variant 1, mRNA [NM_001990]	1) gene symbol	2#	EYA3	-2.85796	-1.60206		1.1612	1.28626		-1.00719	1.36821
14135.1	A_33_P3252281#	NM_004100	Homo sapiens eyes absent homolog 4 (Drosophila) (EYA4), transcript variant 1, mRNA [NM_004100]	1) gene symbol	1#	EYA4	-2.28113	1		1	1		1.07487	1.47756
26756.1	A_33_P3238250#	NM_016946	Homo sapiens F11 receptor (F11R), mRNA [NM_016946]	1) gene symbol	2#	F11R	-1.53554	1		2.11261	1.03023		-1.64858	1.22982
84877.1	A_33_P3232945#	NM_005242	Homo sapiens coagulation factor II (thrombin) receptor-like 1 (F2RL1), mRNA [NM_005242]	1) gene symbol	1#	F2RL1	1.07034	-3.03519		1.01563	-1.05066		1.01187	-1.8519
18161.1	A_33_P3232955#	NM_003950	Homo sapiens coagulation factor II (thrombin) receptor-like 3 (F2RL3), mRNA [NM_003950]	1) gene symbol	1#	F2RL3	-1.36393	-4.81632		1.06288	1.08642		-1.02305	1.17533
37969.1	A_23_P79562#	NM_001443	Homo sapiens fatty acid binding protein 1, liver (FABP1), mRNA [NM_001443]	1) gene symbol	2#	FABP1	1	1		2.37707	2.21369		1	1
38720.1	A_24_P62783#	NM_004102	Homo sapiens fatty acid binding protein 3, muscle and heart (mammary-derived growth inhibitor) (FABP3), mRNA [NM_004102]	1) gene symbol	1#	FABP3	-1.35814	-2.2084		-1.00121	-1.1569		-1.2162	-1.1483
15123.1	A_23_P138125#	NM_005449	Homo sapiens Fas apoptotic inhibitory molecule 3 (FAIM3), transcript variant 1, mRNA [NM_005449]	1) gene symbol	1#	FAIM3	-1.06058	-1.96828		1.01438	1.18729		-1.01069	-1.14683
51373.1	A_33_P3270657#	NM_198947	Homo sapiens family with sequence similarity 111, member B (FAM111B), transcript variant 1, mRNA [NM_198947]	1) gene symbol	1#	FAM111B	-1.2297	2.11164		1.00552	1.05999		1.28272	2.2251
10100.1	A_33_P3370832#	ENST00000481658	family with sequence similarity 117, member B [Source:HGNC Symbol;Acc:14440] [ENST00000481658]	1) gene symbol	2#	FAM117B	-1.02128	3.34951		-1.08037	-1.32328		1.20133	1.56446
14967.1	A_23_P344568#	NM_145019	Homo sapiens family with sequence similarity 124A (FAM124A), transcript variant 1, mRNA [NM_145019]	1) gene symbol	1#	FAM124A	-1.02705	2.07214		-1.29595	1.02851		-1.00193	2.04872
30781.1	A_24_P233786#	NM_052966	Homo sapiens family with sequence similarity 129, member A (FAM129A), mRNA [NM_052966]	1) gene symbol	1#	FAM129A	1.01212	-3.47482		1.00346	-1.10317		1.06841	-1.39497
18398.1	A_23_P167599#	NM_001034850	Homo sapiens family with sequence similarity 134, member B (FAM134B), transcript variant 1, mRNA [NM_001034850]	1) gene symbol	1#	FAM134B	-1.36882	2.6855		1.41559	1.60177		1.13191	1.47915
16641.1	A_23_P416965#	NM_015398	Homo sapiens family with sequence similarity 149, member A (FAM149A), transcript variant 1, mRNA [NM_015398]	1) gene symbol	1#	FAM149A	1	-2.38262		1.17112	-1.28739		1.16682	-1.36962
95039.1	A_33_P3320197#	NM_001002919	Homo sapiens family with sequence similarity 150, member B (FAM150B), mRNA [NM_001002919]	1) gene symbol	2#	FAM150B	1	-4.08264		-1.39285	-1.26032		1.03671	1.09312
19049.1	A_24_P561341#	NM_001002919	Homo sapiens family with sequence similarity 150, member B (FAM150B), mRNA [NM_001002919]	1) gene symbol	2#	FAM150B	1	-2.31887		1.2062	1.20381		1.07876	1.63165
69959.1	A_33_P3341821#	NM_176782	Homo sapiens family with sequence similarity 151, member A (FAM151A), mRNA [NM_176782]	1) gene symbol	2#	FAM151A	2.01184	1.93677		-1.16988	1		1.2131	-1.29762
15763.1	A_23_P423074#	NM_015566	Homo sapiens family with sequence similarity 169, member A (FAM169A), transcript variant 1, mRNA [NM_015566]	1) gene symbol	2#	FAM169A	-1.31896	2.13205		-1.2487	1.00289		1.01455	1.7115
16468.1	A_32_P204218#	NM_205855	Homo sapiens family with sequence similarity 180, member A (FAM180A), mRNA [NM_205855]	1) gene symbol	1#	FAM180A	1.1547	-2.02954		-1.05901	-1.02372		-1.04933	-1.24292
60079.1	A_33_P3333752#	XM_005270875	PREDICTED: Homo sapiens family with sequence similarity 183, member A (FAM183A), transcript variant X1, mRNA [XM_005270875]	1) gene symbol	2#	FAM183A	-1.28866	-1.41085		-1.03896	-1.39725		-1.98218	-1.90971
22832.1	A_33_P3244643#	NM_001101376	Homo sapiens family with sequence similarity 183, member A (FAM183A), mRNA [NM_001101376]	1) gene symbol	2#	FAM183A	-1.6199	-3.6452		1.026	1.09476		-1.11404	-1.6744
57194.1	A_33_P3375636#	NM_001129891	Homo sapiens family with sequence similarity 196, member B (FAM196B), mRNA [NM_001129891]	1) gene symbol	1#	FAM196B	-1.14089	-2.30045		-1.05881	-1.37532		-1.12052	-1.70729
51892.1	A_24_P352952#	NM_017565	Homo sapiens family with sequence similarity 20, member A (FAM20A), transcript variant 1, mRNA [NM_017565]	1) gene symbol	2#	FAM20A	1.30314	2.03273		-1.04279	1.68968		1.10279	1.89888
66908.1	A_23_P63660#	NM_032333	Homo sapiens family with sequence similarity 213, member A (FAM213A), transcript variant 1, mRNA [NM_032333]	1) gene symbol	2#	FAM213A	-1.06024	2.17489		1.14534	1.29772		1.04767	1.80174
33854.1	A_33_P3350374#	NM_001243780	Homo sapiens family with sequence similarity 213, member A (FAM213A), transcript variant 4, mRNA [NM_001243780]	1) gene symbol	2#	FAM213A	-1.0255	2.28267		1.28479	1.43104		-1.11263	1.85087
1751.1	A_32_P125338#	NM_207334	Homo sapiens family with sequence similarity 43, member B (FAM43B), mRNA [NM_207334]	1) gene symbol	1#	FAM43B	-1.05231	3.4149		-1.02309	1.00842		1.0015	2.49087
2356.1	A_33_P3276918#	NM_001195228	Homo sapiens family with sequence similarity 64, member A (FAM64A), transcript variant 2, mRNA [NM_001195228]	1) gene symbol	1#	FAM64A	-1.25337	2.10247		1.05803	1.08216		-1.11645	1.40988
42922.1	A_23_P358394#	NM_015864	Homo sapiens family with sequence similarity 65, member B (FAM65B), transcript variant 2, mRNA [NM_015864]	1) gene symbol	2#	FAM65B	-1.03081	2.03909		1.01396	-1.12617		-1.07343	1.60675
35885.1	A_33_P3371341#	NR_026788	Homo sapiens family with sequence similarity 66, member C (FAM66C), long non-coding RNA [NR_026788]	2) poorly characterized	2#	FAM66C	-1.28951	-2.4519		1.02339	1.06353		-1.04553	-1.05888
24665.1	A_33_P3259183#	NM_001017961	Homo sapiens family with sequence similarity 78, member B (FAM78B), mRNA [NM_001017961]	1) gene symbol	1#	FAM78B	1.02607	1.02607		2.12949	2.12949		1.3283	1.10771
14514.1	A_23_P306215#	NM_145175	Homo sapiens family with sequence similarity 84, member A (FAM84A), mRNA [NM_145175]	1) gene symbol	3#	FAM84A	-1.35285	2.23943		1.18512	1.0857		1.10659	2.57607
10798.1	A_24_P418408#	NM_198552	Homo sapiens family with sequence similarity 89, member A (FAM89A), mRNA [NM_198552]	1) gene symbol	1#	FAM89A	-1.44411	1.85322		-1.05831	1.00688		1.03489	2.03655
15541.1	A_23_P356021#	NM_001018113	Homo sapiens Fanconi anemia, complementation group B (FANCB), transcript variant 1, mRNA [NM_001018113]	1) gene symbol	1#	FANCB	-1.17857	2.64477		-1.03699	1.2693		1.08713	1.05692
12400.1	A_33_P3257808#	NM_001018115	Homo sapiens Fanconi anemia, complementation group D2 (FANCD2), transcript variant 2, mRNA [NM_001018115]	1) gene symbol	3#	FANCD2	-1.07188	1.26108		1.46808	1.29974		-1.11509	2.60641
26973.1	A_23_P56746#	NM_004460	Homo sapiens fibroblast activation protein, alpha (FAP), transcript variant 1, mRNA [NM_004460]	1) gene symbol	1#	FAP	1.18068	-6.3526		-1.10541	1		1.02266	-1.05159
48416.1	A_32_P74964#	NM_032511	Homo sapiens failed axon connections homolog (Drosophila) (FAXC), mRNA [NM_032511]	1) gene symbol	2#	FAXC	-1.02612	1.05581		1	1		1.00893	2.11729
12484.1	A_23_P214026#	NM_001999	Homo sapiens fibrillin 2 (FBN2), mRNA [NM_001999]	1) gene symbol	1#	FBN2	-1.02132	-3.13609		-1.03964	1.04138		-1.0115	-1.0177
15505.1	A_23_P379071#	NM_145032	Homo sapiens F-box and leucine-rich repeat protein 13 (FBXL13), transcript variant 1, mRNA [NM_145032]	1) gene symbol	1#	FBXL13	1.20484	-2.05575		1.12145	1.32343		1.03006	-1.38485
25268.1	A_23_P406385#	NM_153350	Homo sapiens F-box and leucine-rich repeat protein 16 (FBXL16), mRNA [NM_153350]	1) gene symbol	1#	FBXL16	1.00622	2.07031		-1.44047	1		1.30329	1.82643
46590.1	A_24_P7600#	NM_012304	Homo sapiens F-box and leucine-rich repeat protein 7 (FBXL7), transcript variant 1, mRNA [NM_012304]	1) gene symbol	2#	FBXL7	1.04473	1.00301		-1.02165	2.00988		-1.05471	1.78074
14007.1	A_33_P3214745#	NM_001024680	Homo sapiens F-box protein 48 (FBXO48), mRNA [NM_001024680]	1) gene symbol	1#	FBXO48	1.39954	1.98106		1.40721	1.11		-1.36223	1.11548
15162.1	A_33_P3382606#	NM_207102	Homo sapiens F-box and WD repeat domain containing 12 (FBXW12), transcript variant 1, mRNA [NM_207102]	1) gene symbol	2#	FBXW12	1.04012	1.3218		1.07469	2.30573		1.14396	1.24196
40906.1	A_23_P21495#	NM_003890	Homo sapiens Fc fragment of IgG binding protein (FCGBP), mRNA [NM_003890]	1) gene symbol	1#	FCGBP	1.14213	1.08442		-1.07282	-1.48933		-1.97962	-1.62567
2477.1	A_33_P3363933#	NM_001284217	Homo sapiens Fc receptor-like 6 (FCRL6), transcript variant 2, mRNA [NM_001284217]	1) gene symbol	2#	FCRL6	1.12406	1.1003		-1.28896	-2.46241		-1.44993	-2.01679
3696.1	A_23_P46039#	NM_032738	Homo sapiens Fc receptor-like A (FCRLA), transcript variant 2, mRNA [NM_032738]	1) gene symbol	2#	FCRLA	1.60121	1.03972		-2.53183	1		2.02443	1.25746
9826.1	A_23_P64044#	NM_178443	Homo sapiens fermitin family member 3 (FERMT3), transcript variant URP2LF, mRNA [NM_178443]	1) gene symbol	1#	FERMT3	-1.00327	-1.97312		1.07167	1.1024		1.15117	-1.32692
20538.1	A_24_P937325#	ENST00000472289	FYVE, RhoGEF and PH domain containing 4 [Source:HGNC Symbol;Acc:19125] [ENST00000472289]	1) gene symbol	3#	FGD4	-2.09708	-1.81915		-1.08733	1.60416		1.01639	1.44715
12501.1	A_33_P3333282#	NM_004112	Homo sapiens fibroblast growth factor 11 (FGF11), mRNA [NM_004112]	1) gene symbol	1#	FGF11	1.15798	2.33515		1.26321	1.11142		1.03402	1.13448
57754.1	A_23_P217319#	NM_004114	Homo sapiens fibroblast growth factor 13 (FGF13), transcript variant 1, mRNA [NM_004114]	1) gene symbol	1#	FGF13	-2.00729	2.21182		1.65864	-1.13474		1.1077	1.53171
27039.1	A_23_P212800#	NM_004464	Homo sapiens fibroblast growth factor 5 (FGF5), transcript variant 1, mRNA [NM_004464]	1) gene symbol	3#	FGF5	-1.32488	-2.85969		1.0364	-1.00408		-1.02589	-1.24038
29712.1	A_33_P3411907#	NM_033143	Homo sapiens fibroblast growth factor 5 (FGF5), transcript variant 2, mRNA [NM_033143]	1) gene symbol	3#	FGF5	1.45903	-1.98296		1.14137	1.12822		-1.07818	-1.21343
73164.1	A_32_P196021#	NM_002009	Homo sapiens fibroblast growth factor 7 (FGF7), mRNA [NM_002009]	1) gene symbol	2#	FGF7	1.11369	2.11513		1.27815	1.31895		-1.09575	1.70288
6616.1	A_33_P3348719#	NM_002010	Homo sapiens fibroblast growth factor 9 (FGF9), mRNA [NM_002010]	1) gene symbol	2#	FGF9	1.37687	2.26964		-1.22614	-1.66019		1.20242	1.12542
40999.1	A_23_P500501#	NM_000142	Homo sapiens fibroblast growth factor receptor 3 (FGFR3), transcript variant 1, mRNA [NM_000142]	1) gene symbol	2#	FGFR3	-1.01811	2.26859		1.42212	1.37796		1.30814	2.17693
1055.1	A_23_P103932#	NM_001042747	Homo sapiens feline Gardner-Rasheed sarcoma viral oncogene homolog (FGR), transcript variant 2, mRNA [NM_001042747]	1) gene symbol	1#	FGR	1.89423	-1.0053		-1.1285	1.66517		2.10265	1.37103
97816.1	A_33_P3325497#	NM_203371	Homo sapiens fin bud initiation factor homolog (zebrafish) (FIBIN), mRNA [NM_203371]	1) gene symbol	1#	FIBIN	1.11824	-13.4767		-1.10892	-1.2552		-1.0903	-2.38254
13519.1	A_23_P128246#	NM_007076	Homo sapiens FIC domain containing (FICD), mRNA [NM_007076]	1) gene symbol	1#	FICD	-1.06035	-2.22279		-1.08948	-1.1718		-1.08585	-1.17349
53371.1	A_23_P150693#	NM_014344	Homo sapiens four jointed box 1 (Drosophila) (FJX1), mRNA [NM_014344]	1) gene symbol	1#	FJX1	-1.18355	1.96483		-1.29756	-1.39705		1.13067	1.84317
46085.1	A_24_P38081#	NM_004117	Homo sapiens FK506 binding protein 5 (FKBP5), transcript variant 1, mRNA [NM_004117]	1) gene symbol	1#	FKBP5	-1.25051	-2.29843		1.30247	1.05551		-1.09639	-1.24325
4371.1	A_24_P355649#	NM_002017	Homo sapiens Fli-1 proto-oncogene, ETS transcription factor (FLI1), transcript variant 1, mRNA [NM_002017]	1) gene symbol	1#	FLI1	-1.29473	-4.12897		1.11837	1.13945		1.08201	-1.239
822.1	A_23_P53329#	NR_026806	Homo sapiens uncharacterized LOC79857 (FLJ13224), long non-coding RNA [NR_026806]	2) poorly characterized	2#	FLJ13224	-1.54301	-1.32694		1.11862	1.56437		-2.04929	1.08667
12616.1	A_33_P3364062#	NR_103831	Homo sapiens uncharacterized protein FLJ31356 (FLJ31356), long non-coding RNA [NR_103831]	2) poorly characterized	1#	FLJ31356	1.46451	2.38126		1.2199	-1.04743		-1.27097	-1.11018
99677.1	A_33_P3330428#	XR_109635	PREDICTED: Homo sapiens uncharacterized FLJ44790 (FLJ44790), misc_RNA [XR_109635]	2) poorly characterized	1#	FLJ44790	-1.40499	1.33977		-1.20552	-1.4993		-1.99559	-1.85558
55431.1	A_33_P3299811#	NR_027286	Homo sapiens FLVCR1 antisense RNA 1 (head to head) (FLVCR1-AS1), transcript variant 2, long non-coding RNA [NR_027286]	2) poorly characterized	1#	FLVCR1-AS1	-1.16719	2.07053		1.13067	1.301		1.08225	1.64269
58116.1	A_24_P390668#	NM_005892	Homo sapiens formin-like 1 (FMNL1), mRNA [NM_005892]	1) gene symbol	2#	FMNL1	-1.10646	-3.52495		1.05436	-1.22641		1.09137	-1.089
5252.1	A_33_P3382303#	NM_005892	Homo sapiens formin-like 1 (FMNL1), mRNA [NM_005892]	1) gene symbol	2#	FMNL1	-1.10623	-2.80363		-1.0084	1.12829		1.14599	1.1381
70956.1	A_24_P334130#	NM_054034	Homo sapiens fibronectin 1 (FN1), transcript variant 7, mRNA [NM_054034]	1) gene symbol	1#	FN1	1.1186	-3.9299		-1.01171	-1.11841		-1.03262	-1.62552
20199.1	A_23_P420326#	NM_153756	Homo sapiens fibronectin type III domain containing 5 (FNDC5), transcript variant 2, mRNA [NM_153756]	1) gene symbol	1#	FNDC5	-1.22905	2.43109		-1.16066	1.46933		1.09718	3.48607
35638.1	A_23_P47709#	NM_000803	Homo sapiens folate receptor 2 (fetal) (FOLR2), transcript variant 1, mRNA [NM_000803]	1) gene symbol	2#	FOLR2	1.02837	-1.46856		-1.26731	2.04569		1.46004	1.41238
26429.1	A_24_P252996#	NM_000804	Homo sapiens folate receptor 3 (gamma) (FOLR3), mRNA [NM_000804]	1) gene symbol	1#	FOLR3	-1.32521	-5.17986		1.23746	1.1829		-1.10485	-1.35665
44245.1	A_23_P429998#	NM_006732	Homo sapiens FBJ murine osteosarcoma viral oncogene homolog B (FOSB), transcript variant 1, mRNA [NM_006732]	1) gene symbol	1#	FOSB	1.10377	-1.95219		-1.22609	1.09477		1.05124	-1.12763
17046.1	A_32_P34920#	NM_004472	Homo sapiens forkhead box D1 (FOXD1), mRNA [NM_004472]	1) gene symbol	1#	FOXD1	1.0046	-2.1543		1.09417	-1.04677		1.00426	-1.45455
36130.1	A_23_P413585#	NM_004474	Homo sapiens forkhead box D2 (FOXD2), mRNA [NM_004474]	1) gene symbol	1#	FOXD2	-1.68389	1.21733		1.16441	2.34417		1.31208	1.20724
44416.1	A_33_P3355503#	NM_005250	Homo sapiens forkhead box L1 (FOXL1), mRNA [NM_005250]	1) gene symbol	1#	FOXL1	-1.00206	-9.07383		1.06108	1.15468		1.02897	-1.83383
61946.1	A_33_P3283833#	NM_004118	Homo sapiens forkhead box S1 (FOXS1), mRNA [NM_004118]	1) gene symbol	1#	FOXS1	1.16868	2.30276		1.09319	-1.05968		1	1
54151.1	A_23_P38795#	NM_002029	Homo sapiens formyl peptide receptor 1 (FPR1), transcript variant 2, mRNA [NM_002029]	1) gene symbol	1#	FPR1	-1.35321	-1.11731		1.11352	-2.07539		-2.06591	-1.11811
3987.1	A_33_P3363420#	NM_174938	Homo sapiens FERM domain containing 3 (FRMD3), transcript variant 1, mRNA [NM_174938]	1) gene symbol	4#	FRMD3	1.00949	2.52386		-1.1094	1.22056		1.01778	1.23076
1152.1	A_33_P3363425#	NM_174938	Homo sapiens FERM domain containing 3 (FRMD3), transcript variant 1, mRNA [NM_174938]	1) gene symbol	4#	FRMD3	1.07289	2.35798		-1.05769	1.10405		-1.38521	1.40797
68183.1	A_24_P942321#	NM_018027	Homo sapiens FERM domain containing 4A (FRMD4A), mRNA [NM_018027]	1) gene symbol	3#	FRMD4A	-1.02404	-3.60637		-1.04774	-1.08664		1.0201	-1.53359
38306.1	A_23_P22352#	ENST00000342409	FERM domain containing 4A [Source:HGNC Symbol;Acc:25491] [ENST00000342409]	1) gene symbol	3#	FRMD4A	-1.20801	-3.71699		1.18855	-1.10035		-1.1069	-1.4887
39887.1	A_33_P3238815#	NM_001286491	Homo sapiens FERM domain containing 5 (FRMD5), transcript variant 4, mRNA [NM_001286491]	1) gene symbol	2#	FRMD5	1.21481	1.01595		-1.27865	1.03057		1.97553	-1.12468
24814.1	A_23_P363778#	NM_001463	Homo sapiens frizzled-related protein (FRZB), mRNA [NM_001463]	1) gene symbol	1#	FRZB	-1.39507	2.76443		1.22819	1.40191		1.10617	5.60548
26062.1	A_23_P94461#	NM_031919	Homo sapiens fibronectin type III and SPRY domain containing 1-like (FSD1L), transcript variant 2, mRNA [NM_031919]	1) gene symbol	2#	FSD1L	-1.4582	-1.74172		1.29678	1.25783		-2.85833	-2.07338
12962.1	A_33_P3228445#	NM_001680	Homo sapiens FXYD domain containing ion transport regulator 2 (FXYD2), transcript variant a, mRNA [NM_001680]	1) gene symbol	2#	FXYD2	-1.42933	-1.11852		1.39745	1.95968		-1.40293	-1.21309
59364.1	A_33_P3422030#	ENST00000392218	FXYD domain containing ion transport regulator 5 [Source:HGNC Symbol;Acc:4029] [ENST00000392218]	1) gene symbol	3#	FXYD5	-1.69528	-1.42267		-1.11678	-2.01404		-1.16082	-1.55052
69665.1	A_24_P194081#	NM_144779	Homo sapiens FXYD domain containing ion transport regulator 5 (FXYD5), transcript variant 1, mRNA [NM_144779]	1) gene symbol	3#	FXYD5	-1.03487	-2.07948		1.00718	-1.00553		1.02933	-1.1176
51107.1	A_23_P396858#	NM_031866	Homo sapiens frizzled class receptor 8 (FZD8), mRNA [NM_031866]	1) gene symbol	1#	FZD8	-1.08292	-3.43368		-1.00415	-1.01311		-1.06852	-1.56931
8960.1	A_23_P74609#	NM_015714	Homo sapiens G0/G1 switch 2 (G0S2), mRNA [NM_015714]	1) gene symbol	1#	G0S2	-1.03169	-1.99204		1.04637	-1.04781		-1.03455	1.21126
14923.1	A_23_P159775#	NM_004961	Homo sapiens gamma-aminobutyric acid (GABA) A receptor, epsilon (GABRE), mRNA [NM_004961]	1) gene symbol	1#	GABRE	-1.18771	1.36775		1.05393	1.31564		1.03139	1.97379
31283.1	A_23_P374844#	NM_015973	Homo sapiens galanin/GMAP prepropeptide (GAL), mRNA [NM_015973]	1) gene symbol	1#	GAL	-1.06174	1.99759		1.11699	-1.03781		-1.17655	1.5295
6829.1	A_23_P31240#	NM_024637	Homo sapiens galactose-3-O-sulfotransferase 4 (GAL3ST4), mRNA [NM_024637]	1) gene symbol	1#	GAL3ST4	1.09963	-2.37167		1.33452	1.20981		1.35226	-1.70817
34308.1	A_23_P67847#	NM_024572	Homo sapiens polypeptide N-acetylgalactosaminyltransferase 14 (GALNT14), transcript variant 1, mRNA [NM_024572]	1) gene symbol	1#	GALNT14	-1.09169	2.36057		-1.23542	1.4168		1.01044	2.51259
2170.1	A_24_P408736#	NM_014568	Homo sapiens polypeptide N-acetylgalactosaminyltransferase 5 (GALNT5), mRNA [NM_014568]	1) gene symbol	1#	GALNT5	1.21432	-2.07309		-1.06328	-1.18293		1.10998	-1.2332
20127.1	A_33_P3215768#	NM_007210	Homo sapiens polypeptide N-acetylgalactosaminyltransferase 6 (GALNT6), mRNA [NM_007210]	1) gene symbol	1#	GALNT6	-1.09692	-2.60006		-1.05791	-1.18253		-1.00943	-1.43823
1419.1	A_23_P66948#	NM_022751	Homo sapiens GRB2 associated, regulator of MAPK1 (GAREM), transcript variant 2, mRNA [NM_022751]	1) gene symbol	1#	GAREM	-1.55483	2.25631		1.17869	1.65945		1.27418	1.89961
7850.1	A_23_P146922#	NM_000820	Homo sapiens growth arrest-specific 6 (GAS6), transcript variant 1, mRNA [NM_000820]	1) gene symbol	1#	GAS6	1.13981	-1.99747		-1.13686	1.11962		1.14756	-1.17631
23413.1	A_23_P159191#	NM_000805	Homo sapiens gastrin (GAST), mRNA [NM_000805]	1) gene symbol	1#	GAST	1.30714	1.2502		1.2713	1.3698		-2.33089	-1.45946
89242.1	A_23_P304450#	NM_005257	Homo sapiens GATA binding protein 6 (GATA6), mRNA [NM_005257]	1) gene symbol	1#	GATA6	1.00901	-4.24137		-1.17335	-1.21113		1.43408	-1.4304
80892.1	A_23_P28485#	NM_012198	Homo sapiens grancalcin, EF-hand calcium binding protein (GCA), mRNA [NM_012198]	1) gene symbol	1#	GCA	-1.1799	-2.06068		1.01452	-1.16632		1.11548	-1.23194
15224.1	A_24_P49896#	NM_182833	Homo sapiens glycerophosphodiester phosphodiesterase domain containing 4 (GDPD4), mRNA [NM_182833]	1) gene symbol	2#	GDPD4	1.53034	1.06001		1.11465	-2.16978		-1.37941	-1.40226
2815.1	A_23_P216845#	NM_004188	Homo sapiens growth factor independent 1B transcription repressor (GFI1B), transcript variant 1, mRNA [NM_004188]	1) gene symbol	1#	GFI1B	1.58824	-1.0892		-1.77443	-1.36481		2.26833	-1.09304
17926.1	A_33_P3639068#	NM_005264	Homo sapiens GDNF family receptor alpha 1 (GFRA1), transcript variant 1, mRNA [NM_005264]	1) gene symbol	2#	GFRA1	1.11246	-3.38238		-1.04063	1.03086		1.15578	-1.09388
21576.1	A_33_P3317589#	NM_145762	Homo sapiens GDNF family receptor alpha 4 (GFRA4), transcript variant 2, mRNA [NM_145762]	1) gene symbol	1#	GFRA4	2.63759	1.57115		-1.04203	1.17688		1.93598	1.41727
113978	A_23_P207194#	NM_000515	Homo sapiens growth hormone 1 (GH1), transcript variant 1, mRNA [NM_000515]	1) gene symbol	1#	GH1	-1.16362	-1.35512		-1.18076	-1.9515		-1.75191	-1.99216
38130.1	A_33_P3261620#	NM_004122	Homo sapiens growth hormone secretagogue receptor (GHSR), transcript variant 1b, mRNA [NM_004122]	1) gene symbol	1#	GHSR	1.47018	1.14029		-1.14545	1.51807		2.47427	1.28175
10984.1	A_23_P368681#	NM_015660	Homo sapiens GTPase, IMAP family member 2 (GIMAP2), mRNA [NM_015660]	1) gene symbol	1#	GIMAP2	1	-2.02966		1.46727	1.06121		1.08966	-1.32272
11026.1	A_24_P118527#	NM_133261	Homo sapiens GIPC PDZ domain containing family, member 3 (GIPC3), mRNA [NM_133261]	1) gene symbol	2#	GIPC3	1.3023	1.29012		-1.21806	-1.06815		1.97093	1.66498
23645.1	A_23_P204947#	NM_004004	Homo sapiens gap junction protein, beta 2, 26kDa (GJB2), mRNA [NM_004004]	1) gene symbol	1#	GJB2	1	-2.95338		1.1386	1.17341		1	-3.14412
65118.1	A_23_P44436#	NM_019617	Homo sapiens gastrokine 1 (GKN1), mRNA [NM_019617]	1) gene symbol	1#	GKN1	-1.21858	1.92849		-1.02842	1.14478		-1.1129	2.07201
80292.1	A_23_P123596#	NM_000170	Homo sapiens glycine dehydrogenase (decarboxylating) (GLDC), mRNA [NM_000170]	1) gene symbol	1#	GLDC	1	-2.09264		-1.59638	-1.58312		1.18235	1.22827
63749.1	A_23_P316612#	NM_147193	Homo sapiens GLIS family zinc finger 1 (GLIS1), mRNA [NM_147193]	1) gene symbol	1#	GLIS1	-1.20807	1.68073		1.2071	1.30118		-1.16042	2.07378
28414.1	A_32_P78681#	ENST00000262441	glucagon-like peptide 2 receptor [Source:HGNC Symbol;Acc:4325] [ENST00000262441]	1) gene symbol	3#	GLP2R	-1.24076	2.14705		1.07577	1.41478		1.22077	3.44134
24546.1	A_23_P403886#	NM_005838	Homo sapiens glycine-N-acyltransferase (GLYAT), transcript variant 2, mRNA [NM_005838]	1) gene symbol	2#	GLYAT	-1.22647	-2.02257		-1.0588	-1.09304		1.20404	-2.05172
28790.1	A_33_P3285580#	NM_145262	Homo sapiens glycerate kinase (GLYCTK), transcript variant 1, mRNA [NM_145262]	1) gene symbol	2#	GLYCTK	-1.16793	-2.80305		1.27269	1.05826		1.10476	-1.28
42578.1	A_24_P415150#	NM_004297	Homo sapiens guanine nucleotide binding protein (G protein), alpha 14 (GNA14), mRNA [NM_004297]	1) gene symbol	1#	GNA14	-1.02035	2.18789		-1.77738	-1.40442		1.00332	2.11033
22563.1	A_24_P331128#	NM_002068	Homo sapiens guanine nucleotide binding protein (G protein), alpha 15 (Gq class) (GNA15), mRNA [NM_002068]	1) gene symbol	1#	GNA15	1.18175	1.16063		2.06104	1.1764		1.24901	1.08363
11059.1	A_23_P416581#	NM_002073	Homo sapiens guanine nucleotide binding protein (G protein), alpha z polypeptide (GNAZ), mRNA [NM_002073]	1) gene symbol	2#	GNAZ	-2.07471	2.23724		1.41589	1.24624		1.03259	2.4231
20188.1	A_33_P3232930#	NR_040077	Homo sapiens GNG12 antisense RNA 1 (GNG12-AS1), long non-coding RNA [NR_040077]	2) poorly characterized	2#	GNG12-AS1	-1.22748	-2.66515		1.19885	1.11042		1	-1.8086
27815.1	A_32_P208403#	NM_053064	Homo sapiens guanine nucleotide binding protein (G protein), gamma 2 (GNG2), transcript variant 1, mRNA [NM_053064]	1) gene symbol	1#	GNG2	-1.21993	-2.66069		1.38606	1.11049		-1.0884	-1.07621
76050.1	A_32_P305020#	NM_001098722	Homo sapiens guanine nucleotide binding protein (G protein), gamma 4 (GNG4), transcript variant 1, mRNA [NM_001098722]	1) gene symbol	2#	GNG4	1.724	2.96901		1	1		1	1
43281.1	A_24_P270829#	NM_000173	Homo sapiens glycoprotein Ib (platelet), alpha polypeptide (GP1BA), mRNA [NM_000173]	1) gene symbol	1#	GP1BA	1.13376	-1.15057		-2.13621	1		1.16282	-1.57942
54621.1	A_33_P3415551#	NM_207328	Homo sapiens glycerol-3-phosphate acyltransferase 2, mitochondrial (GPAT2), mRNA [NM_207328]	1) gene symbol	4#	GPAT2	1.12608	-2.52395		1.06062	1.04561		1.04932	-2.34629
4316.1	A_33_P3210671#	NM_207328	Homo sapiens glycerol-3-phosphate acyltransferase 2, mitochondrial (GPAT2), mRNA [NM_207328]	1) gene symbol	4#	GPAT2	1.38421	-1.93995		-1.1856	-1.0136		1.49689	-2.0346
19153.1	A_23_P68240#	NM_207328	Homo sapiens glycerol-3-phosphate acyltransferase 2, mitochondrial (GPAT2), mRNA [NM_207328]	1) gene symbol	4#	GPAT2	-1.04942	-2.12421		1.01491	-1.07776		-1.01026	-2.00528
122790	A_23_P435407#	NM_001448	Homo sapiens glypican 4 (GPC4), mRNA [NM_001448]	1) gene symbol	1#	GPC4	1.10126	-1.32658		1.0614	-1.37028		-1.11117	-3.49358
30569.1	A_23_P371682#	NM_005708	Homo sapiens glypican 6 (GPC6), mRNA [NM_005708]	1) gene symbol	2#	GPC6	1.41059	2.20862		2.08824	1.31557		-1.23431	1
5915.1	A_32_P97169#	NM_005708	Homo sapiens glypican 6 (GPC6), mRNA [NM_005708]	1) gene symbol	2#	GPC6	-1.03644	2.04239		1.93807	1.79851		1.02056	1.53701
1507.1	A_33_P3345816#	NM_001039966	Homo sapiens G protein-coupled estrogen receptor 1 (GPER1), transcript variant 3, mRNA [NM_001039966]	1) gene symbol	4#	GPER1	-1.12252	-3.20668		1.03378	-1.04442		-1.01399	-1.63558
53.1	A_33_P3345812#	NM_001039966	Homo sapiens G protein-coupled estrogen receptor 1 (GPER1), transcript variant 3, mRNA [NM_001039966]	1) gene symbol	4#	GPER1	1.0301	-2.14122		-1.0236	-1.0772		1.1413	-1.56961
46516.1	A_23_P8640#	NM_001039966	Homo sapiens G protein-coupled estrogen receptor 1 (GPER1), transcript variant 3, mRNA [NM_001039966]	1) gene symbol	4#	GPER1	-1.12603	-3.01554		1.11991	1.04474		1.03216	-1.3995
9052.1	A_33_P3356752#	NM_001039966	Homo sapiens G protein-coupled estrogen receptor 1 (GPER1), transcript variant 3, mRNA [NM_001039966]	1) gene symbol	4#	GPER1	-1.07961	-2.31905		1.01172	-1.00206		1.08014	-1.29906
67678.1	A_33_P3343250#	NM_001261453	Homo sapiens G protein-coupled receptor 1 (GPR1), transcript variant 4, mRNA [NM_001261453]	1) gene symbol	1#	GPR1	1	-3.74479		-1.50145	-1.5557		-1.05455	-2.43106
3006.1	A_23_P49559#	NM_181790	Homo sapiens G protein-coupled receptor 142 (GPR142), mRNA [NM_181790]	1) gene symbol	1#	GPR142	2.93162	2.07771		-1.2951	1.64406		1.35671	1.21532
90238.1	A_23_P6943#	NM_005290	Homo sapiens G protein-coupled receptor 15 (GPR15), mRNA [NM_005290]	1) gene symbol	1#	GPR15	1.97996	1.59897		-1.03055	-1.4631		1.05183	-1.77252
40605.1	A_23_P167005#	NM_014373	Homo sapiens G protein-coupled receptor 160 (GPR160), mRNA [NM_014373]	1) gene symbol	1#	GPR160	1.40156	2.37217		1.0734	-1.60948		1.14246	-1.08331
20981.1	A_23_P14165#	NM_005292	Homo sapiens G protein-coupled receptor 18 (GPR18), transcript variant 1, mRNA [NM_005292]	1) gene symbol	1#	GPR18	1	-1.6688		-1.13551	-1.26639		1	-2.90108
15893.1	A_23_P79155#	NM_001508	Homo sapiens G protein-coupled receptor 39 (GPR39), mRNA [NM_001508]	1) gene symbol	1#	GPR39	-1.08209	-2.11165		1.19088	-1.00245		-1.01458	-1.18232
15275.1	A_23_P206280#	NM_201525	Homo sapiens G protein-coupled receptor 56 (GPR56), transcript variant 3, mRNA [NM_201525]	1) gene symbol	1#	GPR56	-1.65467	2.57342		1.02369	1.03768		-1.07455	2.68274
3944.1	A_24_P931443#	NM_003485	Homo sapiens G protein-coupled receptor 68 (GPR68), transcript variant 2, mRNA [NM_003485]	1) gene symbol	1#	GPR68	-1.76075	-9.12604		1.00344	1.15147		-1.05727	-1.43851
15053.1	A_23_P38167#	NM_022036	Homo sapiens G protein-coupled receptor, class C, group 5, member C (GPRC5C), transcript variant 1, mRNA [NM_022036]	1) gene symbol	2#	GPRC5C	-1.46725	1.75393		1.32161	1.41013		1.01634	2.01845
37540.1	A_23_P105691#	NM_018654	Homo sapiens G protein-coupled receptor, class C, group 5, member D (GPRC5D), mRNA [NM_018654]	1) gene symbol	1#	GPRC5D	-1.38254	-1.61691		1.15541	3.42859		-1.46813	1.85689
16202.1	A_33_P3369371#	NM_002084	Homo sapiens glutathione peroxidase 3 (plasma) (GPX3), mRNA [NM_002084]	1) gene symbol	2#	GPX3	-1.05868	2.88844		1	1		-1.61175	1.24801
14439.1	A_23_P133474#	NM_002084	Homo sapiens glutathione peroxidase 3 (plasma) (GPX3), mRNA [NM_002084]	1) gene symbol	2#	GPX3	1.40075	2.14278		-1.76096	1.05656		1.20786	1.52913
74218.1	A_24_P58620#	NM_001286563	Homo sapiens GRAM domain containing 1B (GRAMD1B), transcript variant 1, mRNA [NM_001286563]	1) gene symbol	1#	GRAMD1B	-2.00477	-1.70548		1	-1.23431		-1.3105	-1.03844
19698.1	A_33_P3299416#	NM_181711	Homo sapiens GRP1 (general receptor for phosphoinositides 1)-associated scaffold protein (GRASP), transcript variant 1, mRNA [NM_181711]	1) gene symbol	1#	GRASP	-1.14784	-2.04149		1.12419	1.01578		-1.07462	-1.3363
10451.1	A_33_P3423791#	NM_198182	Homo sapiens grainyhead-like 1 (Drosophila) (GRHL1), mRNA [NM_198182]	1) gene symbol	2#	GRHL1	-1.00033	-1.07009		1.19265	-1.06425		2.05645	-1.14133
20100.1	A_33_P3230161#	NM_000826	Homo sapiens glutamate receptor, ionotropic, AMPA 2 (GRIA2), transcript variant 1, mRNA [NM_000826]	1) gene symbol	2#	GRIA2	1.1622	-1.09135		1.35399	-1.04649		-1.68485	-2.0073
59082.1	A_33_P3292660#	NM_001256743	Homo sapiens glutamate receptor, ionotropic, AMPA 3 (GRIA3), transcript variant 3, mRNA [NM_001256743]	1) gene symbol	3#	GRIA3	-1.09567	-2.3061		1.07546	-1.08479		1.08082	-1.94093
30090.1	A_24_P229025#	NM_001256743	Homo sapiens glutamate receptor, ionotropic, AMPA 3 (GRIA3), transcript variant 3, mRNA [NM_001256743]	1) gene symbol	3#	GRIA3	1.12075	-2.0765		1.21179	1.01727		1.20131	-1.85258
69617.1	A_33_P3246553#	NM_000831	Homo sapiens glutamate receptor, ionotropic, kainate 3 (GRIK3), mRNA [NM_000831]	1) gene symbol	3#	GRIK3	-1.18368	1.57971		-1.57365	-1.31877		-1.26091	-2.11819
72044.1	A_23_P49546#	NM_000835	Homo sapiens glutamate receptor, ionotropic, N-methyl D-aspartate 2C (GRIN2C), transcript variant 1, mRNA [NM_000835]	1) gene symbol	2#	GRIN2C	1.25501	1.29861		-1.72412	-1.93173		-1.09569	-2.03182
29753.1	A_33_P3402868#	NM_000836	Homo sapiens glutamate receptor, ionotropic, N-methyl D-aspartate 2D (GRIN2D), mRNA [NM_000836]	1) gene symbol	1#	GRIN2D	1.05936	-2.19748		-1.02375	1.20923		1.01344	-1.27627
40873.1	A_33_P3282390#	NM_000841	Homo sapiens glutamate receptor, metabotropic 4 (GRM4), transcript variant 1, mRNA [NM_000841]	1) gene symbol	1#	GRM4	-1.11206	1.86239		-1.49804	1.91222		-1.34337	2.99941
13638.1	A_23_P416894#	NM_017439	Homo sapiens gamma-secretase activating protein (GSAP), mRNA [NM_017439]	1) gene symbol	2#	GSAP	-1.20526	-2.09893		1.02501	1.16453		1.01082	-1.13478
59484.1	A_33_P3238415#	NM_001080554	Homo sapiens germ cell associated 1 (GSG1), transcript variant 3, mRNA [NM_001080554]	1) gene symbol	4#	GSG1	1.06269	-2.57834		-1.04237	-1.31396		-1.08117	-1.27289
61977.1	A_23_P139864#	NM_031289	Homo sapiens germ cell associated 1 (GSG1), transcript variant 1, mRNA [NM_031289]	1) gene symbol	4#	GSG1	1.04106	-2.48077		1.00762	-1.20289		-1.12853	-1.23658
37576.1	A_33_P3257891#	NM_000847	Homo sapiens glutathione S-transferase alpha 3 (GSTA3), mRNA [NM_000847]	1) gene symbol	1#	GSTA3	-2.05656	-1.14529		-1.24723	-1.36016		-1.63227	-1.42097
2138.1	A_23_P115407#	NM_146421	Homo sapiens glutathione S-transferase mu 1 (GSTM1), transcript variant 2, mRNA [NM_146421]	1) gene symbol	1#	GSTM1	-1.45975	2.21487		1.00264	1.27561		-1.06087	2.43577
11483.1	A_23_P12343#	NM_000849	Homo sapiens glutathione S-transferase mu 3 (brain) (GSTM3), transcript variant 1, mRNA [NM_000849]	1) gene symbol	1#	GSTM3	-1.61549	2.09518		-1.21832	-1.17813		-1.1723	2.31344
11006.1	A_23_P97606#	NM_000851	Homo sapiens glutathione S-transferase mu 5 (GSTM5), mRNA [NM_000851]	1) gene symbol	1#	GSTM5	-2.29159	3.07683		1.25056	2.06859		1.09099	5.14708
109406	A_33_P3299140#	ENST00000435745	general transcription factor IIIC, polypeptide 5, 63kDa [Source:HGNC Symbol;Acc:4668] [ENST00000435745]	1) gene symbol	2#	GTF3C5	1.402	1.26853		-1.33263	-2.36873		-1.25474	-1.84958
717.1	A_33_P3269109#	ENST00000512983	guanylate cyclase 1, soluble, alpha 3 [Source:HGNC Symbol;Acc:4685] [ENST00000512983]	1) gene symbol	4#	GUCY1A3	1	-1.29302		1	1		-2.13795	1
4162.1	A_24_P139901#	NM_002101	Homo sapiens glycophorin C (Gerbich blood group) (GYPC), transcript variant 1, mRNA [NM_002101]	1) gene symbol	1#	GYPC	1.08539	-2.07021		-1.06751	-1.04851		-1.03323	-1.42767
18140.1	A_24_P52697#	NR_002196	Homo sapiens H19, imprinted maternally expressed transcript (non-protein coding) (H19), long non-coding RNA [NR_002196]	2) poorly characterized	1#	H19	-6.72572	1.36921		1.44647	1.64862		44.4161	1.57746
52559.1	A_33_P3609033#	NR_110458	Homo sapiens HOXD antisense growth-associated long non-coding RNA (HAGLR), transcript variant 1, long non-coding RNA [NR_110458]	2) poorly characterized	1#	HAGLR	-1.23557	-2.26989		1.13413	1.01415		1.137	-1.05711
31963.1	A_23_P58770#	NM_004821	Homo sapiens heart and neural crest derivatives expressed 1 (HAND1), mRNA [NM_004821]	1) gene symbol	1#	HAND1	1.33532	-1.04535		-1.07636	1		1.99661	1.30831
34953.1	A_33_P3270514#	NR_003679	Homo sapiens HAND2 antisense RNA 1 (head to head) (HAND2-AS1), long non-coding RNA [NR_003679]	2) poorly characterized	1#	HAND2-AS1	-1.19874	2.22106		1.37912	1.13445		-1.06766	2.25488
18731.1	A_23_P430842#	NM_023002	Homo sapiens hyaluronan and proteoglycan link protein 4 (HAPLN4), mRNA [NM_023002]	1) gene symbol	1#	HAPLN4	-1.20768	-3.07963		-1.17514	-1.12781		-1.03186	-1.50511
58862.1	A_33_P3295203#	NM_001523	Homo sapiens hyaluronan synthase 1 (HAS1), mRNA [NM_001523]	1) gene symbol	3#	HAS1	1.11792	1.20346		-1.28589	1.23164		2.4988	1.26301
20109.1	A_23_P10206#	NM_005328	Homo sapiens hyaluronan synthase 2 (HAS2), mRNA [NM_005328]	1) gene symbol	1#	HAS2	1.14767	-3.149		1.07522	1.25617		1.1029	-1.20326
3206.1	A_23_P404162#	NM_014707	Homo sapiens histone deacetylase 9 (HDAC9), transcript variant 3, mRNA [NM_014707]	1) gene symbol	2#	HDAC9	1	-4.58361		-1.02813	-1.07922		1.1505	-1.21964
2911.1	A_23_P319027#	NM_015052	Homo sapiens HECT, C2 and WW domain containing E3 ubiquitin protein ligase 1 (HECW1), transcript variant 1, mRNA [NM_015052]	1) gene symbol	1#	HECW1	1	-1.59622		2.05419	-1.19834		-1.41386	1
39690.1	A_23_P2294#	NM_033647	Homo sapiens helicase (DNA) B (HELB), mRNA [NM_033647]	1) gene symbol	1#	HELB	1	-1.24601		2.22249	1.1514		-1.09922	-1.194
1556.1	A_23_P110196#	NM_016323	Homo sapiens HECT and RLD domain containing E3 ubiquitin protein ligase 5 (HERC5), mRNA [NM_016323]	1) gene symbol	1#	HERC5	-1.05441	-2.17441		1.01215	1.01553		1.02958	-1.41117
61425.1	A_23_P250358#	NM_017912	Homo sapiens HECT and RLD domain containing E3 ubiquitin protein ligase family member 6 (HERC6), transcript variant 1, mRNA [NM_017912]	1) gene symbol	2#	HERC6	-1.01082	-1.96432		-1.17151	-1.13581		-1.05323	-1.4931
544.1	A_23_P54846#	NM_014685	Homo sapiens homocysteine-inducible, endoplasmic reticulum stress-inducible, ubiquitin-like domain member 1 (HERPUD1), transcript variant 1, mRNA [NM_014685]	1) gene symbol	1#	HERPUD1	1.19769	-2.09234		1.12555	1.04019		1.07422	-1.26626
24204.1	A_23_P201687#	ENST00000377836	hes family bHLH transcription factor 2 [Source:HGNC Symbol;Acc:16005] [ENST00000377836]	1) gene symbol	3#	HES2	-1.22305	-2.76193		-1.00648	-1.22704		1.17699	-1.14615
53015.1	A_23_P304716#	NM_019089	Homo sapiens hes family bHLH transcription factor 2 (HES2), mRNA [NM_019089]	1) gene symbol	3#	HES2	1	-2.7471		-1.123	-1.33119		-1.19239	-1.1348
3498.1	A_33_P3276713#	NM_001010931	Homo sapiens hepatocyte growth factor (hepapoietin A; scatter factor) (HGF), transcript variant 2, mRNA [NM_001010931]	1) gene symbol	2#	HGF	1.21491	-2.06623		1.61258	1.56665		-1.00936	1.10185
17465.1	A_33_P3276718#	NM_001010934	Homo sapiens hepatocyte growth factor (hepapoietin A; scatter factor) (HGF), transcript variant 5, mRNA [NM_001010934]	1) gene symbol	2#	HGF	1.96553	-1.97428		1.38699	1.61221		1.04772	1.22139
1950.1	A_23_P47034#	NM_002729	Homo sapiens hematopoietically expressed homeobox (HHEX), mRNA [NM_002729]	1) gene symbol	1#	HHEX	-1.45795	-2.07131		1.01337	1.1345		-1.25248	-1.25788
47758.1	A_33_P3271657#	NM_001127258	Homo sapiens HHIP-like 1 (HHIPL1), transcript variant 1, mRNA [NM_001127258]	1) gene symbol	2#	HHIPL1	-1.06168	-2.81443		1.02724	-1.11963		-1.01225	-1.14149
60146.1	A_23_P250385#	NM_005322	Homo sapiens histone cluster 1, H1b (HIST1H1B), mRNA [NM_005322]	1) gene symbol	1#	HIST1H1B	1.03719	2.09776		1.10196	-1.08614		-1.08592	1.65875
10103.1	A_23_P30799#	NM_021018	Homo sapiens histone cluster 1, H3f (HIST1H3F), mRNA [NM_021018]	1) gene symbol	1#	HIST1H3F	-1.16816	1.47064		1.1689	1.23874		1.05402	1.99976
17708.1	A_33_P3404989#	NM_003536	Homo sapiens histone cluster 1, H3h (HIST1H3H), mRNA [NM_003536]	1) gene symbol	2#	HIST1H3H	1.0106	2.84013		1.04824	-1.43055		1.04455	1.12891
22893.1	A_33_P3351851#	NM_003546	Homo sapiens histone cluster 1, H4l (HIST1H4L), mRNA [NM_003546]	1) gene symbol	2#	HIST1H4L	1.68624	2.31104		-1.18595	1.17985		-1.24896	1.17287
4515.1	A_33_P3229241#	BC110793	Homo sapiens histone cluster 2, H2bf, mRNA (cDNA clone MGC:131639 IMAGE:5224812), complete cds. [BC110793]	1) gene symbol	3#	HIST2H2BF	-1.30322	-2.71403		1.02069	-1.21924		-1.03384	-1.18065
13234.1	A_33_P3229239#	ENST00000369167	histone cluster 2, H2bf [Source:HGNC Symbol;Acc:24700] [ENST00000369167]	1) gene symbol	3#	HIST2H2BF	1.22527	-2.23353		1.00161	-1.04794		-1.01052	-1.14536
27383.1	A_23_P19619#	NM_002114	Homo sapiens human immunodeficiency virus type I enhancer binding protein 1 (HIVEP1), mRNA [NM_002114]	1) gene symbol	1#	HIVEP1	1.12566	-2.0094		-1.12401	-1.13705		-1.01954	-1.2485
15169.1	A_23_P42331#	NM_145901	Homo sapiens high mobility group AT-hook 1 (HMGA1), transcript variant 3, mRNA [NM_145901]	1) gene symbol	1#	HMGA1	-1.41061	-3.03746		1.02695	1.00439		1	-1.27918
46314.1	A_23_P95930#	NM_003483	Homo sapiens high mobility group AT-hook 2 (HMGA2), transcript variant 1, mRNA [NM_003483]	1) gene symbol	3#	HMGA2	-1.02186	-3.90168		-1.05933	1.02483		1.05673	-1.24095
37717.1	A_33_P3357658#	NM_003484	Homo sapiens high mobility group AT-hook 2 (HMGA2), transcript variant 2, mRNA [NM_003484]	1) gene symbol	3#	HMGA2	-1.11249	-3.74171		-1.06818	-1.38922		1.00576	-1.15432
11997.1	A_23_P70007#	NM_012484	Homo sapiens hyaluronan-mediated motility receptor (RHAMM) (HMMR), transcript variant 2, mRNA [NM_012484]	1) gene symbol	1#	HMMR	1.06462	2.10206		-1.18674	-1.05663		1.2442	1.77358
43203.1	A_33_P3337318#	ENST00000490912	heterogeneous nuclear ribonucleoprotein A2/B1 [Source:HGNC Symbol;Acc:5033] [ENST00000490912]	1) gene symbol	3#	HNRNPA2B1	-1.34831	1.35236		1.29743	-1.39922		-2.11043	1.15554
27620.1	A_23_P254507#	NM_139211	Homo sapiens HOP homeobox (HOPX), transcript variant 2, mRNA [NM_139211]	1) gene symbol	2#	HOPX	1.11077	-2.9611		-1.03281	1.00217		1.03159	-1.47563
41219.1	A_32_P168442#	NR_047518	Homo sapiens HOX transcript antisense RNA (HOTAIR), transcript variant 3, long non-coding RNA [NR_047518]	2) poorly characterized	1#	HOTAIR	-1.35441	2.17492		1	1		-1.11128	1.52583
44628.1	A_23_P389281#	NM_000522	Homo sapiens homeobox A13 (HOXA13), mRNA [NM_000522]	1) gene symbol	1#	HOXA13	-1.35611	1.45406		1.82585	1.83905		1.71681	2.07755
58391.1	A_33_P3272957#	NR_038831	Homo sapiens HOXA cluster antisense RNA 3 (HOXA-AS3), transcript variant 1, long non-coding RNA [NR_038831]	2) poorly characterized	3#	HOXA-AS3	-2.16094	-2.47439		1.17112	-1.01995		-1.55071	-1.72989
6161.1	A_33_P3303956#	NR_038831	Homo sapiens HOXA cluster antisense RNA 3 (HOXA-AS3), transcript variant 1, long non-coding RNA [NR_038831]	2) poorly characterized	3#	HOXA-AS3	-2.16	-2.91577		1.40102	-1.30853		1.00561	-1.05156
37234.1	A_23_P363316#	NM_002147	Homo sapiens homeobox B5 (HOXB5), mRNA [NM_002147]	1) gene symbol	1#	HOXB5	1.13797	-2.40951		-1.0976	-1.00798		-1.06672	-1.32693
35053.1	A_23_P120243#	NM_024501	Homo sapiens homeobox D1 (HOXD1), mRNA [NM_024501]	1) gene symbol	1#	HOXD1	-1.35494	-4.4609		-1.0605	-1.19481		1.12229	-1.42945
7416.1	A_33_P3233700#	NR_024561	Homo sapiens HPN antisense RNA 1 (HPN-AS1), transcript variant 1, long non-coding RNA [NR_024561]	2) poorly characterized	3#	HPN-AS1	1.44967	1.33296		2.35078	1.52714		1.53527	1.09716
9606.1	A_23_P256107#	NM_006665	Homo sapiens heparanase (HPSE), transcript variant 1, mRNA [NM_006665]	1) gene symbol	1#	HPSE	-1.61189	10.7923		1	1		1.24579	9.71214
141984	A_23_P25194#	NM_003806	Homo sapiens harakiri, BCL2 interacting protein (HRK), transcript variant 1, mRNA [NM_003806]	1) gene symbol	2#	HRK	-1.69866	-8.77103		1.07908	-1.27443		1.01019	-1.35897
82013.1	A_33_P3687198#	ENST00000257572	harakiri, BCL2 interacting protein (contains only BH3 domain) [Source:HGNC Symbol;Acc:5185] [ENST00000257572]	1) gene symbol	2#	HRK	-1.9319	-16.1575		-1.06128	-1.20028		1.05632	-1.22445
70892.1	A_33_P3344277#	BC057389	Homo sapiens HCLS1 binding protein 3, mRNA (cDNA clone IMAGE:5574764), with apparent retained intron. [BC057389]	1) gene symbol	4#	HS1BP3	1.08072	-2.96969		-1.11696	-1.42858		-1.21641	-1.22525
32064.1	A_23_P66525#	NM_006042	Homo sapiens heparan sulfate (glucosamine) 3-O-sulfotransferase 3A1 (HS3ST3A1), mRNA [NM_006042]	1) gene symbol	1#	HS3ST3A1	-1.05413	-2.67895		-1.17641	-1.052		-1.04198	-1.62802
38818.1	A_23_P118065#	NM_002153	Homo sapiens hydroxysteroid (17-beta) dehydrogenase 2 (HSD17B2), mRNA [NM_002153]	1) gene symbol	1#	HSD17B2	-1.23292	1.85034		-1.04214	-1.11743		-1.14611	3.02267
1669.1	A_23_P88303#	NM_021979	Homo sapiens heat shock 70kDa protein 2 (HSPA2), mRNA [NM_021979]	1) gene symbol	1#	HSPA2	1.02221	2.02323		-1.47384	1.05402		1.04267	1.94799
8618.1	A_24_P98411#	NM_005347	Homo sapiens heat shock 70kDa protein 5 (glucose-regulated protein, 78kDa) (HSPA5), mRNA [NM_005347]	1) gene symbol	1#	HSPA5	1.07094	-4.66229		1.00734	1.13621		1.12604	-1.37423
52750.1	A_23_P114903#	NM_002155	Homo sapiens heat shock 70kDa protein 6 (HSP70B') (HSPA6), mRNA [NM_002155]	1) gene symbol	2#	HSPA6	1.32852	1.19249		1.13398	1.60772		-1.19031	-1.96636
47766.1	A_23_P161727#	NM_001541	Homo sapiens heat shock 27kDa protein 2 (HSPB2), mRNA [NM_001541]	1) gene symbol	1#	HSPB2	-1.17171	-2.049		1.01447	-1.25465		-1.31682	-1.19976
28006.1	A_23_P156824#	NM_000863	Homo sapiens 5-hydroxytryptamine (serotonin) receptor 1B, G protein-coupled (HTR1B), mRNA [NM_000863]	1) gene symbol	1#	HTR1B	1.08653	-1.1481		-1.08866	2.19853		1.308	1.5115
14622.1	A_33_P3357818#	NM_000864	Homo sapiens 5-hydroxytryptamine (serotonin) receptor 1D, G protein-coupled (HTR1D), mRNA [NM_000864]	1) gene symbol	2#	HTR1D	1.00642	-3.1748		1.00295	-1.29188		-1.48738	-2.28104
31521.1	A_33_P3357813#	ENST00000314113	5-hydroxytryptamine (serotonin) receptor 1D, G protein-coupled [Source:HGNC Symbol;Acc:5289] [ENST00000314113]	1) gene symbol	2#	HTR1D	1	-3.95217		-1.12599	-1.05905		1.1049	-1.2867
25357.1	A_33_P3270776#	NM_053044	Homo sapiens HtrA serine peptidase 3 (HTRA3), mRNA [NM_053044]	1) gene symbol	2#	HTRA3	1	1		1.97279	1.83716		1.04154	1.34815
44982.1	A_23_P75647#	NM_006389	Homo sapiens hypoxia up-regulated 1 (HYOU1), transcript variant 1, mRNA [NM_006389]	1) gene symbol	1#	HYOU1	1.00751	-2.01327		-1.11562	-1.19237		1.01421	-1.52272
36641.1	A_23_P153320#	NM_000201	Homo sapiens intercellular adhesion molecule 1 (ICAM1), mRNA [NM_000201]	1) gene symbol	1#	ICAM1	-1.18986	-6.41166		-1.08207	-1.27208		-1.09909	-1.29209
47514.1	A_33_P3363355#	NM_022377	Homo sapiens intercellular adhesion molecule 4 (Landsteiner-Wiener blood group) (ICAM4), transcript variant 2, mRNA [NM_022377]	1) gene symbol	1#	ICAM4	-2.1219	-5.46554		1.16271	-1.15621		-1.12562	-1.31787
41503.1	A_23_P252306#	NM_002165	Homo sapiens inhibitor of DNA binding 1, dominant negative helix-loop-helix protein (ID1), transcript variant 1, mRNA [NM_002165]	1) gene symbol	1#	ID1	-1.39468	2.43151		1.25427	1.0674		-1.2136	4.36773
20723.1	A_32_P69368#	NM_002166	Homo sapiens inhibitor of DNA binding 2, dominant negative helix-loop-helix protein (ID2), mRNA [NM_002166]	1) gene symbol	2#	ID2	1.08904	2.04387		1.01317	-1.02068		1.14863	1.45602
1653.1	A_23_P137381#	NM_002167	Homo sapiens inhibitor of DNA binding 3, dominant negative helix-loop-helix protein (ID3), mRNA [NM_002167]	1) gene symbol	1#	ID3	1.21567	2.28612		-1.53969	-1.03223		1.0878	2.27166
44009.1	A_33_P3229370#	NM_001546	Homo sapiens inhibitor of DNA binding 4, dominant negative helix-loop-helix protein (ID4), mRNA [NM_001546]	1) gene symbol	1#	ID4	1.22356	2.26519		1.05532	1.15712		1.10569	3.64355
67989.1	A_23_P23074#	NM_006417	Homo sapiens interferon-induced protein 44 (IFI44), mRNA [NM_006417]	1) gene symbol	1#	IFI44	-1.24464	-2.48318		1.1498	1.07074		-1.11382	-1.60015
47448.1	A_23_P45871#	NM_006820	Homo sapiens interferon-induced protein 44-like (IFI44L), mRNA [NM_006820]	1) gene symbol	1#	IFI44L	-1.10924	-6.7145		1.0708	1.06571		-1.11631	-2.5422
22927.1	A_23_P68155#	NM_022168	Homo sapiens interferon induced with helicase C domain 1 (IFIH1), mRNA [NM_022168]	1) gene symbol	1#	IFIH1	-1.09995	-1.98784		-1.02042	-1.026		1.12536	-1.14091
68258.1	A_23_P24004#	NM_001547	Homo sapiens interferon-induced protein with tetratricopeptide repeats 2 (IFIT2), mRNA [NM_001547]	1) gene symbol	2#	IFIT2	-1.15401	-2.93322		-1.00455	-1.11094		1.00725	-1.73672
60436.1	A_24_P304071#	NM_001547	Homo sapiens interferon-induced protein with tetratricopeptide repeats 2 (IFIT2), mRNA [NM_001547]	1) gene symbol	2#	IFIT2	1.03018	-2.42801		1.16269	1.02493		-1.24727	-1.53306
106068	A_23_P409438#	NM_172138	Homo sapiens interferon, lambda 2 (IFNL2), mRNA [NM_172138]	1) gene symbol	1#	IFNL2	1.48102	1.19898		-1.13092	-1.61656		-1.22801	-2.03957
20811.1	A_23_P14673#	NM_020962	Homo sapiens immunoglobulin superfamily, DCC subclass, member 4 (IGDCC4), mRNA [NM_020962]	1) gene symbol	1#	IGDCC4	-1.24799	-22.1326		1.12446	1.06408		1.02676	-1.53582
48171.1	A_24_P304423#	NM_000618	Homo sapiens insulin-like growth factor 1 (somatomedin C) (IGF1), transcript variant 4, mRNA [NM_000618]	1) gene symbol	2#	IGF1	1.31538	1.9789		1.33673	1.34626		1	1
33323.1	A_23_P13907#	NM_000618	Homo sapiens insulin-like growth factor 1 (somatomedin C) (IGF1), transcript variant 4, mRNA [NM_000618]	1) gene symbol	2#	IGF1	1.25786	1.99482		1.50971	1.20827		1.58601	1.15816
8965.1	A_23_P421379#	NM_000612	Homo sapiens insulin-like growth factor 2 (somatomedin A) (IGF2), transcript variant 1, mRNA [NM_000612]	1) gene symbol	2#	IGF2	1.56164	2.01977		-1.221	1.144		-1.08268	1.26797
29119.1	A_23_P19987#	NM_006547	Homo sapiens insulin-like growth factor 2 mRNA binding protein 3 (IGF2BP3), mRNA [NM_006547]	1) gene symbol	1#	IGF2BP3	-1.20278	-5.66584		1.11899	-1.04663		-1.01259	-1.58274
7603.1	A_23_P383009#	NM_000599	Homo sapiens insulin-like growth factor binding protein 5 (IGFBP5), mRNA [NM_000599]	1) gene symbol	1#	IGFBP5	1.0726	-2.21663		-1.07067	1.06588		-1.07621	-1.41553
20317.1	A_33_P3243454#	NM_207393	Homo sapiens IGF-like family member 3 (IGFL3), mRNA [NM_207393]	1) gene symbol	1#	IGFL3	1.35607	2.09264		1	1		1	1
20570.1	A_33_P3338066#	NM_001164586	Homo sapiens immunoglobulin-like and fibronectin type III domain containing 1 (IGFN1), mRNA [NM_001164586]	1) gene symbol	2#	IGFN1	1	1		1	1		-2.61202	1
11840.1	A_24_P271149#	NM_001101372	Homo sapiens IgLON family member 5 (IGLON5), mRNA [NM_001101372]	1) gene symbol	1#	IGLON5	-1.21985	1.0439		1.52479	1.65348		1.65432	1.96067
10716.1	A_24_P750817#	NM_001205280	Homo sapiens immunoglobulin superfamily, member 23 (IGSF23), mRNA [NM_001205280]	1) gene symbol	1#	IGSF23	-1.45634	2.6522		-1.01055	1.56883		-1.014	3.09257
43171.1	A_23_P85209#	NM_000640	Homo sapiens interleukin 13 receptor, alpha 2 (IL13RA2), mRNA [NM_000640]	1) gene symbol	1#	IL13RA2	1.02179	2.0309		1.11383	-1.08693		1.01264	1.51162
32029.1	A_23_P61057#	NM_004513	Homo sapiens interleukin 16 (IL16), transcript variant 1, mRNA [NM_004513]	1) gene symbol	4#	IL16	1	-1.20359		-1.10632	-1.23497		1.01405	-1.99203
10753.1	A_33_P3339625#	NM_013278	Homo sapiens interleukin 17C (IL17C), mRNA [NM_013278]	1) gene symbol	1#	IL17C	-1.22796	-3.13129		-1.81813	-1.14241		1.13373	-1.1154
7323.1	A_24_P208567#	NM_003855	Homo sapiens interleukin 18 receptor 1 (IL18R1), transcript variant 1, mRNA [NM_003855]	1) gene symbol	3#	IL18R1	1.13097	1.13097		1.11346	1.11346		-1.05026	2.16122
13272.1	A_33_P3221960#	NM_003853	Homo sapiens interleukin 18 receptor accessory protein (IL18RAP), mRNA [NM_003853]	1) gene symbol	2#	IL18RAP	1.21419	1.38911		-2.06855	-1.33578		1.52543	1.0861
38491.1	A_23_P79518#	NM_000576	Homo sapiens interleukin 1, beta (IL1B), mRNA [NM_000576]	1) gene symbol	1#	IL1B	-1.1008	-2.76783		1.07678	1.03686		-1.13327	1.54402
42817.1	A_24_P200023#	NM_000877	Homo sapiens interleukin 1 receptor, type I (IL1R1), transcript variant 1, mRNA [NM_000877]	1) gene symbol	2#	IL1R1	-1.01885	2.02213		1.21662	1.21393		-1.20884	1.35366
7090.1	A_33_P3396389#	NM_000877	Homo sapiens interleukin 1 receptor, type I (IL1R1), transcript variant 1, mRNA [NM_000877]	1) gene symbol	2#	IL1R1	1.18237	2.11025		1.08944	1.05224		-1.06697	1.49103
69121.1	A_23_P91850#	NM_144717	Homo sapiens interleukin 20 receptor beta (IL20RB), mRNA [NM_144717]	1) gene symbol	1#	IL20RB	1.21135	-5.96669		-1.17698	-1.2817		1.12949	-1.59446
41192.1	A_33_P3232692#	NM_001185156	Homo sapiens interleukin 24 (IL24), transcript variant 3, mRNA [NM_001185156]	1) gene symbol	2#	IL24	1.10958	-7.55599		-1.22431	-1.18124		1.00037	1.15931
12840.1	A_33_P3290780#	NM_001185156	Homo sapiens interleukin 24 (IL24), transcript variant 3, mRNA [NM_001185156]	1) gene symbol	2#	IL24	1.03899	-7.28528		-1.32056	-1.13529		-1.04873	1.16203
86150.1	A_23_P128503#	NM_018402	Homo sapiens interleukin 26 (IL26), mRNA [NM_018402]	1) gene symbol	1#	IL26	-2.01614	1		1.70048	-1.62366		-2.21293	1
5063.1	A_24_P203000#	NM_000878	Homo sapiens interleukin 2 receptor, beta (IL2RB), mRNA [NM_000878]	1) gene symbol	1#	IL2RB	-1.01151	1.0895		2.24203	1.62811		-1.37696	1.98893
35352.1	A_23_P15146#	NM_001012631	Homo sapiens interleukin 32 (IL32), transcript variant 1, mRNA [NM_001012631]	1) gene symbol	2#	IL32	-1.38789	-7.6951		-1.12986	-1.22809		-1.05137	-1.39036
1312.1	A_33_P3346826#	NM_001012633	Homo sapiens interleukin 32 (IL32), transcript variant 4, mRNA [NM_001012633]	1) gene symbol	2#	IL32	1.07695	-9.07816		-1.1868	-1.04991		1.07255	-1.23841
83978.1	A_23_P31945#	NM_033439	Homo sapiens interleukin 33 (IL33), transcript variant 1, mRNA [NM_033439]	1) gene symbol	1#	IL33	1	-8.10644		-1.02392	-1.02282		1.02401	1.09081
46460.1	A_23_P100386#	NM_152456	Homo sapiens interleukin 34 (IL34), transcript variant 1, mRNA [NM_152456]	1) gene symbol	1#	IL34	-1.11701	-9.21624		1.02925	1.05149		1.00145	-2.15176
48683.1	A_33_P3405424#	NM_152899	Homo sapiens interleukin 4 induced 1 (IL4I1), transcript variant 1, mRNA [NM_152899]	1) gene symbol	1#	IL4I1	-1.18447	-7.51471		1.06307	-1.04633		-1.04591	1.13578
13021.1	A_23_P71037#	NM_000600	Homo sapiens interleukin 6 (IL6), mRNA [NM_000600]	1) gene symbol	2#	IL6	1.05525	-2.73298		1.03185	-1.00876		1.06305	-1.03528
31461.1	A_33_P3288844#	NM_000565	Homo sapiens interleukin 6 receptor (IL6R), transcript variant 1, mRNA [NM_000565]	1) gene symbol	1#	IL6R	-1.04307	2.30419		-1.30471	1.24956		-1.06029	1.52849
29811.1	A_23_P8961#	NM_000880	Homo sapiens interleukin 7 (IL7), transcript variant 1, mRNA [NM_000880]	1) gene symbol	2#	IL7	-1.48774	-2.74938		1.21338	1.22208		-1.14078	-1.21301
41240.1	A_23_P404494#	NM_002185	Homo sapiens interleukin 7 receptor (IL7R), transcript variant 1, mRNA [NM_002185]	1) gene symbol	1#	IL7R	1.14897	-9.37786		1.12583	1.01317		-1.08404	1.039
6226.1	A_23_P153964#	NM_002193	Homo sapiens inhibin, beta B (INHBB), mRNA [NM_002193]	1) gene symbol	1#	INHBB	-1.01216	2.53585		1.30325	1.21788		-1.17937	2.65727
13299.1	A_33_P3283083#	NM_003866	Homo sapiens inositol polyphosphate-4-phosphatase, type II, 105kDa (INPP4B), transcript variant 1, mRNA [NM_003866]	1) gene symbol	2#	INPP4B	-1.47622	2.21873		2.29943	1.69467		-1.57845	1.22901
3022.1	A_23_P380371#	NM_152230	Homo sapiens inositol polyphosphate multikinase (IPMK), mRNA [NM_152230]	1) gene symbol	1#	IPMK	-1.21003	2.00359		-1.12859	-1.28724		-1.22528	1.76172
9066.1	A_33_P3343182#	NM_024726	Homo sapiens IQ motif containing with AAA domain 1 (IQCA1), transcript variant 1, mRNA [NM_024726]	1) gene symbol	3#	IQCA1	-2.60203	2.29242		1.25267	1.25267		1.1447	2.09256
29741.1	A_33_P3314794#	NM_024726	Homo sapiens IQ motif containing with AAA domain 1 (IQCA1), transcript variant 1, mRNA [NM_024726]	1) gene symbol	3#	IQCA1	-2.19259	1		1	1		1.29546	2.76306
39184.1	A_23_P32404#	NM_002201	Homo sapiens interferon stimulated exonuclease gene 20kDa (ISG20), mRNA [NM_002201]	1) gene symbol	1#	ISG20	-1.18797	-2.12078		1.31161	-1.00754		-1.03878	-1.20524
45152.1	A_24_P65373#	NM_000419	Homo sapiens integrin, alpha 2b (platelet glycoprotein IIb of IIb/IIIa complex, antigen CD41) (ITGA2B), mRNA [NM_000419]	1) gene symbol	1#	ITGA2B	1.10044	1.28077		1.65866	1.02763		2.19869	1.24089
764.1	A_24_P366652#	NM_005353	Homo sapiens integrin, alpha D (ITGAD), mRNA [NM_005353]	1) gene symbol	2#	ITGAD	1.10004	-1.09308		1.58373	2.62896		-1.485	1.31266
111616	A_33_P3418209#	NM_004791	Homo sapiens integrin, beta-like 1 (with EGF-like repeat domains) (ITGBL1), transcript variant 1, mRNA [NM_004791]	1) gene symbol	2#	ITGBL1	-1.02969	-13.8087		1.0014	-1.18043		-1.04618	-1.90508
14769.1	A_23_P113777#	NM_004791	Homo sapiens integrin, beta-like 1 (with EGF-like repeat domains) (ITGBL1), transcript variant 1, mRNA [NM_004791]	1) gene symbol	2#	ITGBL1	-1.17849	-14.3368		1.08547	1.13122		1.03366	-1.56064
65701.1	A_33_P3313145#	NM_002217	Homo sapiens inter-alpha-trypsin inhibitor heavy chain 3 (ITIH3), mRNA [NM_002217]	1) gene symbol	1#	ITIH3	-1.16897	-2.1977		1.04232	-1.35125		-1.09255	-1.18973
7510.1	A_33_P3420380#	NM_001001851	Homo sapiens inter-alpha-trypsin inhibitor heavy chain family, member 5 (ITIH5), transcript variant 3, mRNA [NM_001001851]	1) gene symbol	3#	ITIH5	1.01696	1.22607		1	1		1.05853	1.96109
49579.1	A_23_P354151#	NM_005546	Homo sapiens IL2-inducible T-cell kinase (ITK), mRNA [NM_005546]	1) gene symbol	1#	ITK	1.04065	1.97262		1	1		1.04363	2.8348
53874.1	A_23_P65918#	NM_002220	Homo sapiens inositol-trisphosphate 3-kinase A (ITPKA), mRNA [NM_002220]	1) gene symbol	1#	ITPKA	-1.20417	-7.73693		1.11164	1.15083		-1.02051	-1.64067
10828.1	A_23_P19517#	NM_002224	Homo sapiens inositol 1,4,5-trisphosphate receptor, type 3 (ITPR3), mRNA [NM_002224]	1) gene symbol	1#	ITPR3	-1.41041	-5.65456		1.08409	1.03521		1.00866	-1.0653
18875.1	A_24_P332081#	NM_001105521	Homo sapiens Janus kinase and microtubule interacting protein 3 (JAKMIP3), mRNA [NM_001105521]	1) gene symbol	2#	JAKMIP3	1.15541	2.0868		-1.38716	-1.01612		1.12206	1.00187
84729.1	A_23_P68423#	NM_175913	Homo sapiens junctophilin 2 (JPH2), transcript variant 2, mRNA [NM_175913]	1) gene symbol	2#	JPH2	1.29002	1.32553		-1.86269	-1.97791		1.19347	-1.21862
4701.1	A_24_P150791#	NM_020655	Homo sapiens junctophilin 3 (JPH3), transcript variant 1, mRNA [NM_020655]	1) gene symbol	2#	JPH3	2.13022	2.13022		-1.35341	-1.91226		1.01634	-1.56809
37094.1	A_23_P94319#	NM_014867	Homo sapiens kelch repeat and BTB (POZ) domain containing 11 (KBTBD11), mRNA [NM_014867]	1) gene symbol	1#	KBTBD11	-1.16446	-9.72689		-1.15623	-1.32852		1.1614	-1.55698
736.1	A_33_P3415032#	NM_002232	Homo sapiens potassium voltage-gated channel, shaker-related subfamily, member 3 (KCNA3), transcript variant 1, mRNA [NM_002232]	1) gene symbol	1#	KCNA3	1.03426	-2.83461		1.08695	1.05405		-1.06022	-1.47009
80727.1	A_24_P151#	NM_003636	Homo sapiens potassium voltage-gated channel, shaker-related subfamily, beta member 2 (KCNAB2), transcript variant 1, mRNA [NM_003636]	1) gene symbol	2#	KCNAB2	-1.27212	1.05203		-1.30555	-2.05926		1.28362	-1.03817
57953.1	A_33_P3237379#	NM_004976	Homo sapiens potassium voltage-gated channel, Shaw-related subfamily, member 1 (KCNC1), transcript variant B, mRNA [NM_004976]	1) gene symbol	3#	KCNC1	1.35384	2.07421		1	1		1	1
4956.1	A_23_P203439#	NM_004976	Homo sapiens potassium voltage-gated channel, Shaw-related subfamily, member 1 (KCNC1), transcript variant B, mRNA [NM_004976]	1) gene symbol	3#	KCNC1	1.03079	1.98493		1	1		1	1
23460.1	A_23_P120694#	NM_172201	Homo sapiens potassium voltage-gated channel, Isk-related family, member 2 (KCNE2), mRNA [NM_172201]	1) gene symbol	1#	KCNE2	1.06635	-1.06587		1.40095	2.7138		1.12314	1.59527
17027.1	A_23_P24948#	NM_005472	Homo sapiens potassium voltage-gated channel, Isk-related family, member 3 (KCNE3), mRNA [NM_005472]	1) gene symbol	1#	KCNE3	1.4877	1.50967		1.22605	1.16066		1.19243	2.28393
71693.1	A_33_P3246448#	NM_080671	Homo sapiens potassium voltage-gated channel, Isk-related family, member 4 (KCNE4), mRNA [NM_080671]	1) gene symbol	1#	KCNE4	1.20537	2.0837		1.0198	1.05613		1.20021	1.33503
31827.1	A_33_P3362296#	ENST00000396017	potassium voltage-gated channel, subfamily G, member 1 [Source:HGNC Symbol;Acc:6248] [ENST00000396017]	1) gene symbol	2#	KCNG1	1.28731	-3.21956		1.20319	-1.17173		-1.04813	-1.86402
28648.1	A_23_P210581#	NM_002237	Homo sapiens potassium voltage-gated channel, subfamily G, member 1 (KCNG1), mRNA [NM_002237]	1) gene symbol	2#	KCNG1	-1.03493	-2.92446		1.04118	1.01311		1.03025	-1.37512
34788.1	A_23_P74943#	NM_172362	Homo sapiens potassium voltage-gated channel, subfamily H (eag-related), member 1 (KCNH1), transcript variant 1, mRNA [NM_172362]	1) gene symbol	1#	KCNH1	1.05239	-2.41596		1.20976	1.27037		1.14433	-1.46652
78882.1	A_23_P329261#	NM_000891	Homo sapiens potassium inwardly-rectifying channel, subfamily J, member 2 (KCNJ2), mRNA [NM_000891]	1) gene symbol	1#	KCNJ2	1.18077	-2.50152		-1.04381	-1.18856		1.14266	1.07472
12974.1	A_33_P3213822#	NM_001017424	Homo sapiens potassium channel, subfamily K, member 2 (KCNK2), transcript variant 1, mRNA [NM_001017424]	1) gene symbol	1#	KCNK2	1.17448	-2.76324		1.08596	1.2216		1.22518	-1.09542
46888.1	A_23_P91104#	NM_002246	Homo sapiens potassium channel, subfamily K, member 3 (KCNK3), mRNA [NM_002246]	1) gene symbol	1#	KCNK3	1.03319	2.56306		1.52363	1.47077		-1.28705	1.73391
7086.1	A_32_P192692#	NM_001014797	Homo sapiens potassium large conductance calcium-activated channel, subfamily M, alpha member 1 (KCNMA1), transcript variant 1, mRNA [NM_001014797]	1) gene symbol	5#	KCNMA1	1	-4.25078		1.39633	1.61417		1.05245	-2.0025
11734.1	A_24_P156490#	NM_002247	Homo sapiens potassium large conductance calcium-activated channel, subfamily M, alpha member 1 (KCNMA1), transcript variant 2, mRNA [NM_002247]	1) gene symbol	5#	KCNMA1	-1.53068	-10.2219		1.19164	1.27065		1.06144	-1.56509
30340.1	A_32_P181222#	NM_002247	Homo sapiens potassium large conductance calcium-activated channel, subfamily M, alpha member 1 (KCNMA1), transcript variant 2, mRNA [NM_002247]	1) gene symbol	5#	KCNMA1	-1.53439	-11.1007		-1.00229	1.05321		1.02972	-1.52641
109764	A_23_P67529#	NM_002250	Homo sapiens potassium intermediate/small conductance calcium-activated channel, subfamily N, member 4 (KCNN4), mRNA [NM_002250]	1) gene symbol	1#	KCNN4	-1.09801	-3.6755		-1.13375	-1.39538		1.18691	-2.33711
26115.1	A_23_P120103#	NM_002252	Homo sapiens potassium voltage-gated channel, delayed-rectifier, subfamily S, member 3 (KCNS3), transcript variant 1, mRNA [NM_002252]	1) gene symbol	1#	KCNS3	1.0828	-2.04763		1.01429	-1.1192		-1.0186	-2.06833
49170.1	A_33_P3892608#	NM_198503	Homo sapiens potassium channel, subfamily T, member 2 (KCNT2), transcript variant 1, mRNA [NM_198503]	1) gene symbol	1#	KCNT2	-1.51737	1.34309		-1.01932	1		-1.14224	2.00177
17357.1	A_33_P3383611#	NM_199349	Homo sapiens kielin/chordin-like protein (KCP), transcript variant 2, mRNA [NM_199349]	1) gene symbol	3#	KCP	1.11253	-3.08855		1.01363	1.18423		1.13227	-1.37336
6925.1	A_33_P3240507#	NM_138444	Homo sapiens potassium channel tetramerization domain containing 12 (KCTD12), mRNA [NM_138444]	1) gene symbol	2#	KCTD12	1.16331	-2.16744		1.11787	-1.02493		1.035	-1.59062
88349.1	A_33_P3240512#	NM_138444	Homo sapiens potassium channel tetramerization domain containing 12 (KCTD12), mRNA [NM_138444]	1) gene symbol	2#	KCTD12	1.21596	-2.18903		1.02252	1.12496		1.23375	-1.5129
25626.1	A_23_P162165#	NM_023930	Homo sapiens potassium channel tetramerization domain containing 14 (KCTD14), transcript variant 1, mRNA [NM_023930]	1) gene symbol	1#	KCTD14	-1.01158	-2.10959		1.02484	1.20802		-1.20209	-1.21299
6858.1	A_24_P409800#	NM_020768	Homo sapiens potassium channel tetramerization domain containing 16 (KCTD16), mRNA [NM_020768]	1) gene symbol	2#	KCTD16	-1.00345	-2.20006		1.17939	1.04261		-1.36522	-1.42705
60228.1	A_24_P307808#	NM_020768	Homo sapiens potassium channel tetramerization domain containing 16 (KCTD16), mRNA [NM_020768]	1) gene symbol	2#	KCTD16	-1.31781	-2.54567		1.10269	1.00544		1.17373	-1.00176
13022.1	A_23_P48327#	NM_198404	Homo sapiens potassium channel tetramerization domain containing 4 (KCTD4), mRNA [NM_198404]	1) gene symbol	1#	KCTD4	1	-4.65996		1.08332	1.05282		1.08779	-1.12446
9779.1	A_33_P3334384#	NR_033827	Homo sapiens KDM4A antisense RNA 1 (KDM4A-AS1), long non-coding RNA [NR_033827]	2) poorly characterized	1#	KDM4A-AS1	1.06068	2.17831		-1.07439	-1.06439		-1.24538	1.1092
26500.1	A_33_P3252068#	NM_030647	Homo sapiens lysine (K)-specific demethylase 7A (KDM7A), mRNA [NM_030647]	1) gene symbol	2#	KDM7A	-1.00606	-1.19035		-1.45992	-2.14125		-1.17892	1.30357
72669.1	A_33_P3309984#	NM_000221	Homo sapiens ketohexokinase (fructokinase) (KHK), transcript variant a, mRNA [NM_000221]	1) gene symbol	1#	KHK	-1.22633	1.43409		1.15505	-2.3755		-1.74488	1.27106
35036.1	A_23_P215048#	NM_014702	Homo sapiens KIAA0408 (KIAA0408), mRNA [NM_014702]	2) poorly characterized	1#	KIAA0408	-1.09107	-2.12182		-1.23831	-1.07187		1.19838	-1.14322
46072.1	A_23_P310022#	NM_019590	Homo sapiens KIAA1217 (KIAA1217), transcript variant 1, mRNA [NM_019590]	2) poorly characterized	3#	KIAA1217	-1.09103	-2.6298		1.0855	-1.18927		-1.02952	-1.16893
38971.1	A_23_P320242#	NM_152748	Homo sapiens KIAA1324-like (KIAA1324L), transcript variant 2, mRNA [NM_152748]	2) poorly characterized	1#	KIAA1324L	1	1		2.32349	1.61975		1	1
124.1	A_23_P64121#	NM_012194	Homo sapiens KIAA1549-like (KIAA1549L), mRNA [NM_012194]	2) poorly characterized	3#	KIAA1549L	1.03621	-3.47815		1.01951	1.07041		1.56034	-1.60257
28838.1	A_32_P37867#	NM_001099294	Homo sapiens KIAA1644 (KIAA1644), mRNA [NM_001099294]	2) poorly characterized	2#	KIAA1644	-1.25595	-2.0219		1.07204	1.17587		1.03916	1.16723
13284.1	A_23_P309619#	NM_001145206	Homo sapiens KIAA1671 (KIAA1671), mRNA [NM_001145206]	2) poorly characterized	2#	KIAA1671	-1.76792	-2.14698		1.44716	-1.06587		-1.14752	1.22512
7189.1	A_24_P102315#	NM_001029864	Homo sapiens KIAA1755 (KIAA1755), mRNA [NM_001029864]	2) poorly characterized	1#	KIAA1755	-1.2377	-2.01695		1.29601	1.17037		1.30847	1.09717
34501.1	A_33_P3314341#	ENST00000374244	KIAA1958 [Source:HGNC Symbol;Acc:23427] [ENST00000374244]	2) poorly characterized	2#	KIAA1958	-1.36645	1		1.13097	-2.02455		-1.07256	1
27402.1	A_23_P400515#	NM_020816	Homo sapiens kinesin family member 17 (KIF17), transcript variant 1, mRNA [NM_020816]	1) gene symbol	1#	KIF17	-1.10802	-2.09941		-1.07036	-1.22443		-1.21537	-1.19124
26928.1	A_23_P256956#	NM_005733	Homo sapiens kinesin family member 20A (KIF20A), mRNA [NM_005733]	1) gene symbol	1#	KIF20A	-1.22886	2.32684		1.17002	-1.05057		1.13136	1.40426
17531.1	A_23_P113462#	NM_017641	Homo sapiens kinesin family member 21A (KIF21A), transcript variant 2, mRNA [NM_017641]	1) gene symbol	1#	KIF21A	-2.18053	-1.65966		-1.04193	1.28158		1.7138	1.50837
4899.1	A_32_P27917#	NM_015656	Homo sapiens kinesin family member 26A (KIF26A), mRNA [NM_015656]	1) gene symbol	1#	KIF26A	-2.75341	1.01488		1.82175	1.33746		-1.22722	1.45937
15849.1	A_24_P225878#	NM_022342	Homo sapiens kinesin family member 9 (KIF9), transcript variant 1, mRNA [NM_022342]	1) gene symbol	2#	KIF9	1	-1.18057		-1.16485	-1.3172		-1.31405	-2.04991
42766.1	A_33_P3414683#	NM_145754	Homo sapiens kinesin family member C2 (KIFC2), mRNA [NM_145754]	1) gene symbol	2#	KIFC2	1.39791	1.26355		-2.11373	-2.52217		1.11025	-1.34085
16040.1	A_23_P110253#	NM_000222	Homo sapiens v-kit Hardy-Zuckerman 4 feline sarcoma viral oncogene homolog (KIT), transcript variant 1, mRNA [NM_000222]	1) gene symbol	3#	KIT	-1.20092	-8.46018		-1.04457	1.03395		1.07504	1.15749
17089.1	A_23_P371076#	ENST00000472022	Kruppel-like factor 12 [Source:HGNC Symbol;Acc:6346] [ENST00000472022]	1) gene symbol	2#	KLF12	1.62479	1.0455		-1.17627	-1.97028		1	-1.3099
65410.1	A_23_P119196#	NM_016270	Homo sapiens Kruppel-like factor 2 (KLF2), mRNA [NM_016270]	1) gene symbol	1#	KLF2	1.00148	-2.10798		-1.0949	-1.15601		-1.1498	-1.40947
35472.1	A_23_P32233#	NM_004235	Homo sapiens Kruppel-like factor 4 (gut) (KLF4), mRNA [NM_004235]	1) gene symbol	1#	KLF4	-1.12998	-2.22606		1.08279	-1.02099		1.00398	-1.24767
893.1	A_33_P3417765#	NM_152375	Homo sapiens kelch domain containing 7A (KLHDC7A), mRNA [NM_152375]	1) gene symbol	1#	KLHDC7A	-1.2808	1.41548		-1.2173	1.1942		1.13781	1.97202
17108.1	A_24_P117410#	NM_138433	Homo sapiens kelch domain containing 7B (KLHDC7B), mRNA [NM_138433]	1) gene symbol	2#	KLHDC7B	-1.41898	-17.8772		1.07217	-1.18202		-1.10234	-1.86888
75760.1	A_23_P6535#	NM_138433	Homo sapiens kelch domain containing 7B (KLHDC7B), mRNA [NM_138433]	1) gene symbol	2#	KLHDC7B	-1.83758	-21.6697		-1.15578	-1.22441		1.08549	-1.7766
51121.1	A_32_P195647#	NM_030624	Homo sapiens kelch-like family member 15 (KLHL15), mRNA [NM_030624]	1) gene symbol	1#	KLHL15	1.18536	1.71139		-1.09033	-1.09715		-2.02138	1
9029.1	A_23_P165414#	NM_144711	Homo sapiens kelch-like family member 23 (KLHL23), mRNA [NM_144711]	1) gene symbol	1#	KLHL23	1.01802	2.09182		-1.14187	-1.01636		-1.12617	1.85284
77114.1	A_23_P139654#	NM_007328	Homo sapiens killer cell lectin-like receptor subfamily C, member 1 (KLRC1), transcript variant 2, mRNA [NM_007328]	1) gene symbol	2#	KLRC1	1.39134	1.39134		-1.18881	-1.52837		1	-2.16684
13338.1	A_24_P136402#	NM_005933	Homo sapiens lysine (K)-specific methyltransferase 2A (KMT2A), transcript variant 2, mRNA [NM_005933]	1) gene symbol	4#	KMT2A	1.46532	-1.13312		-1.22518	1.15414		2.6098	1.73686
38043.1	A_23_P414312#	NM_152643	Homo sapiens kinase non-catalytic C-lobe domain (KIND) containing 1 (KNDC1), mRNA [NM_152643]	1) gene symbol	2#	KNDC1	1.2083	1.946		-1.21355	-2.19752		1.00331	1.4387
73936.1	A_32_P151544#	NM_000224	Homo sapiens keratin 18 (KRT18), transcript variant 1, mRNA [NM_000224]	1) gene symbol	2#	KRT18	-1.20734	2.09427		-1.25431	-1.40092		1.04809	1.56881
60695.1	A_24_P42136#	NM_000224	Homo sapiens keratin 18 (KRT18), transcript variant 1, mRNA [NM_000224]	1) gene symbol	2#	KRT18	-1.08365	2.05819		-1.27482	-1.08357		1.01911	1.62952
89556.1	A_23_P373708#	NR_028334	Homo sapiens keratin 18 pseudogene 55 (KRT18P55), non-coding RNA [NR_028334]	2) poorly characterized	1#	KRT18P55	-1.07161	2.24767		-1.14413	-1.197		1.00507	1.46351
41686.1	A_23_P118854#	NM_003770	Homo sapiens keratin 37 (KRT37), mRNA [NM_003770]	1) gene symbol	1#	KRT37	-1.06546	2.03242		-1.04876	-1.2832		-1.01311	1.20067
2428.1	A_33_P3341490#	NR_033415	Homo sapiens keratin 42 pseudogene (KRT42P), non-coding RNA [NR_033415]	2) poorly characterized	3#	KRT42P	1.00522	-1.43885		-1.15453	-1.23254		1.02587	-2.24435
19164.1	A_33_P3293768#	NM_198688	Homo sapiens keratin associated protein 10-6 (KRTAP10-6), mRNA [NM_198688]	1) gene symbol	1#	KRTAP10-6	1.11308	-1.00343		-1.01594	1.24459		-1.21001	-2.22832
18669.1	A_33_P3293753#	NM_198690	Homo sapiens keratin associated protein 10-9 (KRTAP10-9), mRNA [NM_198690]	1) gene symbol	1#	KRTAP10-9	1.3624	-1.11015		-1.60875	-1.15269		2.16179	1.13877
25065.1	A_32_P481377#	NM_175858	Homo sapiens keratin associated protein 11-1 (KRTAP11-1), mRNA [NM_175858]	1) gene symbol	1#	KRTAP11-1	-1.31054	-1.61549		-1.46716	2.06213		1.1689	1.29052
2678.1	A_24_P367242#	NM_181607	Homo sapiens keratin associated protein 19-1 (KRTAP19-1), mRNA [NM_181607]	1) gene symbol	1#	KRTAP19-1	2.28556	2.22378		-1.12842	1		1	-1.17631
64704.1	A_32_P24376#	NM_001165252	Homo sapiens keratin associated protein 2-3 (KRTAP2-3), mRNA [NM_001165252]	1) gene symbol	1#	KRTAP2-3	1.03537	-3.44282		1.01461	-1.28861		-1.28469	-1.10945
46151.1	A_23_P107454#	NM_031958	Homo sapiens keratin associated protein 3-1 (KRTAP3-1), mRNA [NM_031958]	1) gene symbol	2#	KRTAP3-1	-2.06953	2.43003		-1.30121	-1.03675		1.04804	2.01188
5506.1	A_33_P3364520#	NM_181602	Homo sapiens keratin associated protein 6-1 (KRTAP6-1), mRNA [NM_181602]	1) gene symbol	1#	KRTAP6-1	1.203	1.14003		-1.16666	-1.99894		-1.00247	-1.05816
63973.1	A_24_P11506#	NM_001032998	Homo sapiens kynureninase (KYNU), transcript variant 2, mRNA [NM_001032998]	1) gene symbol	1#	KYNU	1	1		2.40753	1.38387		1.25013	2.20143
8650.1	A_23_P374322#	NM_153218	Homo sapiens laccase (multicopper oxidoreductase) domain containing 1 (LACC1), transcript variant 2, mRNA [NM_153218]	1) gene symbol	1#	LACC1	-1.01901	-2.55953		1.06192	1.10362		1.03372	1.01151
56122.1	A_33_P3355230#	NM_002287	Homo sapiens leukocyte-associated immunoglobulin-like receptor 1 (LAIR1), transcript variant a, mRNA [NM_002287]	1) gene symbol	2#	LAIR1	1.23215	1.04298		-1.08548	-1.18599		2.10806	-1.00913
68580.1	A_33_P3277527#	NM_006059	Homo sapiens laminin, gamma 3 (LAMC3), mRNA [NM_006059]	1) gene symbol	3#	LAMC3	-2.18384	-1.12722		1.48759	1.27981		4.37592	1.17366
25415.1	A_23_P82979#	NM_006059	Homo sapiens laminin, gamma 3 (LAMC3), mRNA [NM_006059]	1) gene symbol	3#	LAMC3	-1.52606	-1.04106		1.37418	1.54453		2.12779	1.28103
9978.1	A_23_P29773#	NM_014398	Homo sapiens lysosomal-associated membrane protein 3 (LAMP3), mRNA [NM_014398]	1) gene symbol	1#	LAMP3	-3.16869	-47.1784		-1.00799	-1.11969		1.0453	-1.10585
18222.1	A_33_P3302125#	NM_178428	Homo sapiens late cornified envelope 2A (LCE2A), mRNA [NM_178428]	1) gene symbol	1#	LCE2A	-1.28928	-3.37875		-1.00301	-1.10073		-1.15566	1.37168
10524.1	A_33_P3272849#	ENST00000479767	lipocalin 8 [Source:HGNC Symbol;Acc:27038] [ENST00000479767]	1) gene symbol	2#	LCN8	-1.66108	1.34947		1.70804	-1.68281		-2.77037	-1.89194
10748.1	A_23_P54918#	NM_153486	Homo sapiens lactate dehydrogenase D (LDHD), transcript variant 1, mRNA [NM_153486]	1) gene symbol	1#	LDHD	1.06587	-3.7792		-1.04024	-1.28241		1.13094	-1.92354
55773.1	A_24_P391574#	NM_174902	Homo sapiens low density lipoprotein receptor class A domain containing 3 (LDLRAD3), mRNA [NM_174902]	1) gene symbol	1#	LDLRAD3	-1.19606	1.10846		-2.19498	-1.42926		1	-1.06623
75445.1	A_23_P137573#	NM_003240	Homo sapiens left-right determination factor 2 (LEFTY2), transcript variant 1, mRNA [NM_003240]	1) gene symbol	1#	LEFTY2	1.37555	2.57302		1.56774	1.65809		1	1
18130.1	A_23_P69179#	NM_018192	Homo sapiens leprecan-like 1 (LEPREL1), transcript variant 1, mRNA [NM_018192]	1) gene symbol	1#	LEPREL1	-1.23066	1.8758		-1.16168	1.05018		1.01479	1.9887
44804.1	A_23_P8452#	NM_001040167	Homo sapiens LFNG O-fucosylpeptide 3-beta-N-acetylglucosaminyltransferase (LFNG), transcript variant 1, mRNA [NM_001040167]	1) gene symbol	2#	LFNG	1.00709	-2.43741		1.05394	-1.06512		-1.09645	-2.1556
48329.1	A_23_P25994#	NM_001008530	Homo sapiens legumain (LGMN), transcript variant 2, mRNA [NM_001008530]	1) gene symbol	1#	LGMN	1.2395	2.12741		-1.30686	1.27895		1.30063	1.75599
65794.1	A_32_P94#	NM_198560	Homo sapiens lipoma HMGIC fusion partner-like 4 (LHFPL4), mRNA [NM_198560]	1) gene symbol	1#	LHFPL4	1.09765	-1.03468		-1.41777	1.45411		2.35975	1.06429
22051.1	A_24_P122137#	NM_002309	Homo sapiens leukemia inhibitory factor (LIF), transcript variant 1, mRNA [NM_002309]	1) gene symbol	2#	LIF	1.1541	-5.71732		-1.14373	-1.3131		1.06747	-1.1673
1160.1	A_33_P3276053#	BU428864	UI-HF-BN0-aed-f-06-0-UI.r1 NIH_MGC_50 Homo sapiens cDNA clone IMAGE:3064066 5', mRNA sequence [BU428864]	1) gene symbol	2#	LIMD1	-1.98251	1		1.36199	1.16348		1	1
8486.1	A_23_P210358#	NM_004987	Homo sapiens LIM and senescent cell antigen-like domains 1 (LIMS1), transcript variant 2, mRNA [NM_004987]	1) gene symbol	1#	LIMS1	1.07875	-1.99375		1.04858	-1.0153		1.00345	-1.33868
30827.1	A_23_P165921#	NR_028295	Homo sapiens long intergenic non-protein coding RNA 29 (LINC00029), long non-coding RNA [NR_028295]	2) poorly characterized	1#	LINC00029	-1.1273	-1.02168		-1.14065	2.00365		-1.00023	1.33374
55376.1	A_33_P3331511#	NR_027345	Homo sapiens long intergenic non-protein coding RNA 173 (LINC00173), transcript variant 1, long non-coding RNA [NR_027345]	2) poorly characterized	1#	LINC00173	1.28895	1.31015		-1.04894	1.95291		-1.32956	-1.05962
11639.1	A_23_P362191#	NR_026951	Homo sapiens long intergenic non-protein coding RNA 324 (LINC00324), long non-coding RNA [NR_026951]	2) poorly characterized	1#	LINC00324	-1.14272	1.89695		1.83797	2.686		1	1
4124.1	A_23_P14302#	NR_026779	Homo sapiens long intergenic non-protein coding RNA 341 (LINC00341), long non-coding RNA [NR_026779]	2) poorly characterized	1#	LINC00341	1.07215	-2.09978		-1.07878	1.28237		-1.02501	-1.13701
10767.1	A_33_P3780286#	BC042802	Homo sapiens cDNA clone IMAGE:5284404. [BC042802]	2) poorly characterized	1#	LINC00460	-1.25225	-2.52257		1.0349	-1.02698		-1.1128	1.04213
11432.1	A_24_P840042#	NR_015358	Homo sapiens long intergenic non-protein coding RNA 643 (LINC00643), long non-coding RNA [NR_015358]	2) poorly characterized	3#	LINC00643	-1.04996	3.56944		1.13242	1.16917		1.7406	1.20628
87591.1	A_33_P3311676#	NR_108054	Homo sapiens long intergenic non-protein coding RNA 703 (LINC00703), transcript variant 1, long non-coding RNA [NR_108054]	2) poorly characterized	1#	LINC00703	1.11789	1.14958		1	-2.04888		-1.07204	-1.06024
10478.1	A_33_P3339070#	NR_024475	Homo sapiens long intergenic non-protein coding RNA 704 (LINC00704), long non-coding RNA [NR_024475]	2) poorly characterized	1#	LINC00704	-1.11533	-5.58906		-1.05773	-1.18876		1.0728	-1.70888
35372.1	A_23_P359214#	NR_033957	Homo sapiens long intergenic non-protein coding RNA 842 (LINC00842), long non-coding RNA [NR_033957]	2) poorly characterized	1#	LINC00842	-1.47085	1.97402		-1.03248	-1.1869		-1.24431	1.36044
37670.1	A_33_P3268129#	ENST00000367356	long intergenic non-protein coding RNA 862 [Source:HGNC Symbol;Acc:21901] [ENST00000367356]	2) poorly characterized	2#	LINC00862	1	-7.0756		1.0065	1.21461		-1.10045	-1.5191
20309.1	A_33_P3323368#	NR_033904	Homo sapiens long intergenic non-protein coding RNA 921 (LINC00921), long non-coding RNA [NR_033904]	2) poorly characterized	1#	LINC00921	-1.03976	1.02016		1.44323	1.26185		-2.0769	1.05754
59587.1	A_33_P3383524#	NR_024172	Homo sapiens long intergenic non-protein coding RNA 923 (LINC00923), transcript variant 1, long non-coding RNA [NR_024172]	2) poorly characterized	2#	LINC00923	1.32034	1.17795		-2.08609	-1.43256		-1.00484	-1.14564
65103.1	A_33_P3544856#	AK090616	Homo sapiens cDNA FLJ33297 fis, clone BNGH42001406. [AK090616]	2) poorly characterized	1#	LINC00942	-1.48252	-4.09211		-1.26892	-1.63705		1.11352	-1.12871
2524.1	A_33_P3663142#	NR_033875	Homo sapiens long intergenic non-protein coding RNA 954 (LINC00954), long non-coding RNA [NR_033875]	2) poorly characterized	1#	LINC00954	1.34118	1.49141		-1.32025	1.23747		-1.0148	2.38332
87190.1	A_24_P366787#	NR_024371	Homo sapiens long intergenic non-protein coding RNA 982 (LINC00982), transcript variant 2, long non-coding RNA [NR_024371]	2) poorly characterized	2#	LINC00982	1.38523	-1.10623		-1.78993	-1.40845		2.06461	-1.25515
6920.1	A_33_P3320683#	NR_104061	Homo sapiens long intergenic non-protein coding RNA 993 (LINC00993), long non-coding RNA [NR_104061]	2) poorly characterized	1#	LINC00993	-3.72754	-1.58623		1.21953	1.03337		-1.01657	1.24945
16631.1	A_33_P3762913#	NR_039981	Homo sapiens long intergenic non-protein coding RNA 1004 (LINC01004), long non-coding RNA [NR_039981]	2) poorly characterized	2#	LINC01004	-1.55445	-2.02959		-1.06601	-1.2356		1.57821	1.42831
72133.1	A_23_P302787#	NR_040001	Homo sapiens long intergenic non-protein coding RNA 1116 (LINC01116), long non-coding RNA [NR_040001]	2) poorly characterized	1#	LINC01116	-1.15846	-2.05851		1.14788	1.05072		-1.0972	-1.10755
18198.1	A_33_P3239579#	NR_034014	Homo sapiens long intergenic non-protein coding RNA 1135 (LINC01135), transcript variant 1, long non-coding RNA [NR_034014]	2) poorly characterized	1#	LINC01135	-2.03504	1		2.05221	1.10571		-1.87285	1
72554.1	A_33_P3560878#	NR_046094	Homo sapiens long intergenic non-protein coding RNA 1146 (LINC01146), long non-coding RNA [NR_046094]	2) poorly characterized	1#	LINC01146	-2.07062	1		1	-1.01932		1	1
63612.1	A_24_P32627#	ENST00000513708	PREDICTED: Homo sapiens long intergenic non-protein coding RNA 1183 (LINC01183), transcript variant X1, misc_RNA [XR_159059]	2) poorly characterized	1#	LINC01183	1	-2.56464		1.50434	1.45341		-1.01965	-1.27256
5831.1	A_32_P43349#	NR_034095	Homo sapiens long intergenic non-protein coding RNA 1197 (LINC01197), long non-coding RNA [NR_034095]	2) poorly characterized	1#	LINC01197	1.03115	-2.23779		-1.24255	1.06132		1.04725	-1.0439
34677.1	A_33_P3384502#	NR_038944	Homo sapiens long intergenic non-protein coding RNA 1310 (LINC01310), long non-coding RNA [NR_038944]	2) poorly characterized	2#	LINC01310	1.40431	1.12308		-1.3134	-1.9733		1.6119	-1.30425
31535.1	A_23_P157926#	NM_152570	Homo sapiens leucine rich repeat and Ig domain containing 2 (LINGO2), transcript variant 1, mRNA [NM_152570]	1) gene symbol	1#	LINGO2	-1.384	-4.53636		1.22553	-1.14669		1.41557	-1.47521
18251.1	A_23_P88559#	NM_000236	Homo sapiens lipase, hepatic (LIPC), mRNA [NM_000236]	1) gene symbol	1#	LIPC	-1.35302	2.12613		1.46566	1.10277		-1.13082	1.72562
11555.1	A_33_P3650491#	NR_033378	Homo sapiens LMCD1 antisense RNA 1 (head to head) (LMCD1-AS1), long non-coding RNA [NR_033378]	2) poorly characterized	1#	LMCD1-AS1	-1.3244	-1.98073		1.16845	1.37919		1.29112	-1.24133
16584.1	A_23_P53126#	NM_005574	Homo sapiens LIM domain only 2 (rhombotin-like 1) (LMO2), transcript variant 1, mRNA [NM_005574]	1) gene symbol	1#	LMO2	1.00358	1.89331		-1.12137	-1.07168		-1.21842	2.32487
72489.1	A_33_P3287396#	AK090626	Homo sapiens cDNA FLJ33307 fis, clone BNGH42004076. [AK090626]	2) poorly characterized	2#	LOC100127940	1.59088	-1.26611		-1.9935	-1.19115		1.25267	-1.14902
9981.1	A_33_P3347301#	AY240960	Homo sapiens PP632 unknown mRNA. [AY240960]	2) poorly characterized	1#	LOC100127947	2.03385	1.40661		-1.34124	-1.1636		-1.15406	1
70994.1	A_33_P3409210#	XR_425936	PREDICTED: Homo sapiens uncharacterized LOC100128340 (RP11-423H2.3), transcript variant X4, misc_RNA [XR_425936]	2) poorly characterized	1#	LOC100128340	1.01456	2.29163		-2.1097	-1.521		-1.04119	1.78612
27418.1	A_33_P3381117#	AK129545	Homo sapiens cDNA FLJ26034 fis, clone PNC08933. [AK129545]	2) poorly characterized	1#	LOC100128563	1.73844	2.081		-1.0689	-1.32711		1.60401	1.10348
91986.1	A_33_P3377719#	AK123839	Homo sapiens cDNA FLJ41845 fis, clone NT2RI3003095. [AK123839]	2) poorly characterized	1#	LOC100129112	1.12907	-1.38502		-1.58623	-1.64105		2.0603	-1.18384
12562.1	A_33_P3255531#	NM_001242853	Homo sapiens beta-defensin 131-like (LOC100129216), mRNA [NM_001242853]	2) poorly characterized	1#	LOC100129216	1.37591	-1.09054		-2.34035	1		1.35444	1.03621
67193.1	A_33_P3222307#	AK125520	Homo sapiens cDNA FLJ43532 fis, clone PLACE7001022. [AK125520]	2) poorly characterized	1#	LOC100129380	1.26804	1.06321		-1.21205	-1.31617		1.482	2.0751
55887.1	A_32_P214284#	ENST00000608206	PREDICTED: Homo sapiens uncharacterized LOC100129516 (LOC100129516), misc_RNA [XR_159429]	2) poorly characterized	1#	LOC100129516	1.44761	1.12751		1	1		-1.05751	-2.41818
37347.1	A_33_P3403723#	XM_005251126	PREDICTED: Homo sapiens uncharacterized LOC100130301 (LOC100130301), transcript variant X1, mRNA [XM_005251126]	2) poorly characterized	1#	LOC100130301	1	1		1.21002	2.29342		1	1
6097.1	A_33_P3330114#	NR_026874	Homo sapiens uncharacterized LOC100130417 (LOC100130417), long non-coding RNA [NR_026874]	2) poorly characterized	1#	LOC100130417	1.113	2.2563		1.09608	1.04325		1.19831	1.49446
34361.1	A_32_P809810#	AK096255	Homo sapiens cDNA FLJ38936 fis, clone NT2NE2015275. [AK096255]	2) poorly characterized	1#	LOC100130433	-1.3351	1.36049		1.12344	-1.11575		-1.11386	2.40809
26402.1	A_33_P3234267#	AK131364	Homo sapiens cDNA FLJ16405 fis, clone UTERU2011220. [AK131364]	2) poorly characterized	1#	LOC100130442	-1.58243	1.00793		2.19031	1.44869		-1.40174	-1.4748
52809.1	A_33_P3380071#	NR_038454	Homo sapiens phosphoribosyl pyrophosphate synthetase 2 pseudogene (LOC100130673), non-coding RNA [NR_038454]	2) poorly characterized	1#	LOC100130673	1.16504	-1.11621		-1.95587	-1.25724		1.10885	-1.05681
15322.1	A_24_P298495#	NR_046285	Homo sapiens uncharacterized LOC100130744 (LOC100130744), long non-coding RNA [NR_046285]	2) poorly characterized	1#	LOC100130744	-2.97105	1		-1.15781	1.0092		1.10863	1.10863
8035.1	A_32_P815507#	AK093639	Homo sapiens cDNA FLJ36320 fis, clone THYMU2005480. [AK093639]	2) poorly characterized	1#	LOC100130920	1.57088	-1.09603		-1.39192	1.05996		2.4946	-1.04029
52097.1	A_24_P935682#	AY358248	Homo sapiens clone DNA166629 MRSS6228 (UNQ6228) mRNA, complete cds. [AY358248]	2) poorly characterized	1#	LOC100131541	-1.41971	-1.69524		1.45028	1.99282		1	1
118455	A_33_P3297285#	AK124758	Homo sapiens cDNA FLJ42768 fis, clone BRAWH3003522. [AK124758]	2) poorly characterized	1#	LOC100131667	1.1552	1.11724		-1.89423	-3.31699		-1.01077	-1.58864
36822.1	A_32_P515431#	NR_111930	Homo sapiens phosphodiesterase 4D interacting protein pseudogene (LOC100132057), non-coding RNA [NR_111930]	2) poorly characterized	1#	LOC100132057	1.25793	2.46178		1.12563	1.37404		1.23824	1.14571
397.1	A_33_P3224055#	AK130567	Homo sapiens cDNA FLJ27057 fis, clone SPL00704. [AK130567]	2) poorly characterized	1#	LOC100132481	1.00835	1.37488		-1.44194	-1.96709		1.13354	-1.46339
49320.1	A_32_P489#	NR_038399	Homo sapiens uncharacterized LOC100132735 (LOC100132735), long non-coding RNA [NR_038399]	2) poorly characterized	1#	LOC100132735	1.03382	-4.68221		1.1658	1.31291		-1.12025	1.03065
74741.1	A_24_P256404#	AK093202	Homo sapiens cDNA FLJ35883 fis, clone TESTI2008929. [AK093202]	2) poorly characterized	1#	LOC100133616	-1.31447	-2.01652		-1.0318	-1.25657		-1.51977	-1.67258
885.1	A_32_P890614#	NR_026682	Homo sapiens uncharacterized LOC100268168 (LOC100268168), transcript variant 1, long non-coding RNA [NR_026682]	2) poorly characterized	2#	LOC100268168	-2.00973	1.1804		1.40074	1.23512		-1.69693	1
8928.1	A_33_P3248008#	XM_003403510	PREDICTED: Homo sapiens putative uncharacterized protein C3orf53-like (LOC100652807), mRNA [XM_003403510]	2) poorly characterized	1#	LOC100652807	-1.07771	1.16348		-1.18751	-2.14033		-1.83714	-2.2343
48660.1	A_33_P3421318#	XR_248180	PREDICTED: Homo sapiens uncharacterized LOC101927192 (LOC101927192), transcript variant X5, ncRNA [XR_248180]	2) poorly characterized	1#	LOC101927192	-1.39697	-1.31441		1.18355	2.34513		-1.69994	1
23906.1	A_33_P3318763#	NR_110086	Homo sapiens uncharacterized LOC101927497 (LOC101927497), transcript variant 1, long non-coding RNA [NR_110086]	2) poorly characterized	2#	LOC101927497	1.07217	-3.36809		-1.10676	-1.27743		-1.32034	-1.91078
30276.1	A_33_P3265872#	NR_110086	Homo sapiens uncharacterized LOC101927497 (LOC101927497), transcript variant 1, long non-coding RNA [NR_110086]	2) poorly characterized	2#	LOC101927497	-1.26858	-3.32569		1.11314	1.11449		-1.29762	-1.60281
41047.1	A_33_P3278330#	ENST00000536804	Unknown	2) poorly characterized	1#	LOC101927533	-1.51982	-1.83096		-1.52688	-2.08801		-1.08691	-1.17562
29847.1	A_33_P3781228#	XR_425251	PREDICTED: Homo sapiens uncharacterized LOC101927559 (LOC101927559), transcript variant X2, ncRNA [XR_425251]	2) poorly characterized	1#	LOC101927559	-1.3805	-2.49828		1.01319	1.53725		-1.28833	-1.72272
2408.1	A_33_P3369245#	XM_005275697	PREDICTED: Homo sapiens putative uncharacterized protein FLJ44967-like (LOC101927645), mRNA [XM_005275697]	2) poorly characterized	1#	LOC101927645	2.35258	1.51918		-1.58661	1.12286		1.10102	-1.01952
13388.1	A_33_P3413810#	XM_005276035	PREDICTED: Homo sapiens CDK5 and ABL1 enzyme substrate 2-like (LOC101928038), mRNA [XM_005276035]	2) poorly characterized	1#	LOC101928038	-2.20206	-1.39027		1.04805	-1.47517		-1.4713	-1.19483
46865.1	A_32_P110016#	XR_252953	PREDICTED: Homo sapiens uncharacterized LOC101928424 (LOC101928424), transcript variant X1, ncRNA [XR_252953]	2) poorly characterized	1#	LOC101928424	-1.8642	1.04508		1.99717	2.27652		-1.36887	1
113536	A_33_P3294317#	NR_110944	Homo sapiens uncharacterized LOC101928880 (LOC101928880), long non-coding RNA [NR_110944]	2) poorly characterized	1#	LOC101928880	1.25885	1.25885		1	1		1.43933	2.91644
2643.1	A_33_P3369706#	NR_108030	Homo sapiens uncharacterized LOC102577424 (LOC102577424), long non-coding RNA [NR_108030]	2) poorly characterized	1#	LOC102577424	-1.44538	-4.19048		-1.22924	1.03035		1.39959	-1.17427
114157	A_33_P3369133#	XM_006711705	PREDICTED: Homo sapiens uncharacterized LOC102723367 (LOC102723367), mRNA [XM_006711705]	2) poorly characterized	1#	LOC102723367	-1.11462	-1.52648		1.10562	-2.56528		-1.03314	-1.08633
1386.1	A_33_P3423185#	XR_432995	PREDICTED: Homo sapiens uncharacterized LOC102725171 (LOC102725171), ncRNA [XR_432995]	2) poorly characterized	2#	LOC102725171	1.26707	1.65719		-1.14114	-2.18756		1	1
42073.1	A_33_P3441639#	AK056793	Homo sapiens cDNA FLJ32231 fis, clone PLACE6004491. [AK056793]	2) poorly characterized	1#	LOC145694	-1.55424	1.41283		1.11463	1.29756		-1.12003	2.00419
4030.1	A_24_P520767#	ENST00000443802	Unknown	2) poorly characterized	1#	LOC149351	-1.15665	2.0261		1.50325	1.11478		-1.15366	1.0405
2819.1	A_33_P3395028#	NR_026934	Homo sapiens uncharacterized LOC152225 (LOC152225), long non-coding RNA [NR_026934]	2) poorly characterized	1#	LOC152225	1	-2.71113		1.17916	-1.0649		1.52703	-1.56206
22107.1	A_33_P3503408#	BC044606	Homo sapiens hypothetical protein LOC221946, mRNA (cDNA clone IMAGE:4825439). [BC044606]	2) poorly characterized	1#	LOC221946	-1.22176	-1.19219		-1.20166	1.32799		1.22238	2.21846
38294.1	A_33_P3771067#	AK095275	Homo sapiens cDNA FLJ37956 fis, clone CTONG2009527. [AK095275]	2) poorly characterized	1#	LOC283140	-1.54513	-2.07378		-1.00588	1.01821		-1.49277	-1.73065
2262.1	A_33_P3679941#	AK090861	Homo sapiens cDNA FLJ33542 fis, clone BRAMY2007753. [AK090861]	2) poorly characterized	1#	LOC283484	-1.25057	-5.53121		-1.10943	-1.26877		-1.05557	-2.1027
94077.1	A_33_P3677061#	ENST00000571219	PREDICTED: Homo sapiens uncharacterized LOC283887 (LOC283887), misc_RNA [XR_132607]	2) poorly characterized	1#	LOC283887	2.37478	1.9204		-1.40544	1		1	-1.01379
40650.1	A_33_P3235761#	NR_024349	Homo sapiens uncharacterized LOC284023 (LOC284023), long non-coding RNA [NR_024349]	2) poorly characterized	1#	LOC284023	-1.55619	-3.43223		1.1338	-1.04066		-1.19273	-1.62233
48058.1	A_33_P3672756#	XR_110828	PREDICTED: Homo sapiens uncharacterized LOC284561 (LOC284561), misc_RNA [XR_110828]	2) poorly characterized	1#	LOC284561	-1.15853	-3.19469		-1.08464	1.13662		1.13703	1.12323
5528.1	A_33_P3440636#	AK091759	Homo sapiens cDNA FLJ34440 fis, clone HLUNG2001214. [AK091759]	2) poorly characterized	1#	LOC286071	-1.01456	1.7612		1.23851	1.43131		-1.00494	2.50474
4278.1	A_33_P3414880#	XR_424829	PREDICTED: Homo sapiens uncharacterized LOC339192 (LOC339192), transcript variant X3, ncRNA [XR_424829]	2) poorly characterized	1#	LOC339192	1.05218	-2.15287		-1.01387	1.00537		-1.02066	1.1802
3151.1	A_33_P3352887#	NR_111933	Homo sapiens uncharacterized LOC388692 (LOC388692), long non-coding RNA [NR_111933]	2) poorly characterized	1#	LOC388692	1.21791	-1.97757		-1.18339	1.01489		-1.00328	-1.87232
48716.1	A_33_P3321347#	NM_001243537	Homo sapiens uncharacterized LOC388849 (LOC388849), mRNA [NM_001243537]	2) poorly characterized	1#	LOC388849	-1.05133	-1.59445		1.1409	-1.09292		1.22091	-1.96335
13920.1	A_33_P3832872#	NR_033995	Homo sapiens uncharacterized LOC389247 (LOC389247), long non-coding RNA [NR_033995]	2) poorly characterized	1#	LOC389247	-1.70175	1.02942		2.24692	1.41836		-1.66242	1.82016
29450.1	A_32_P169406#	NR_026656	Homo sapiens uncharacterized LOC400043 (LOC400043), long non-coding RNA [NR_026656]	2) poorly characterized	1#	LOC400043	-1.44586	-2.93059		-1.09466	-1.18582		1.0622	1.0097
26233.1	A_33_P3275500#	ENST00000412427	Homo sapiens cDNA FLJ45933 fis, clone PLACE7003639. [AK127830]	2) poorly characterized	2#	LOC400743	1.10594	-1.9707		-1.06686	-1.20522		-1.00795	-2.10337
22200.1	A_24_P932939#	NM_001008737	Homo sapiens uncharacterized LOC401052 (LOC401052), mRNA [NM_001008737]	2) poorly characterized	1#	LOC401052	1.50598	2.00648		1.24624	1.86269		1.03542	1.43135
7223.1	A_32_P43826#	NR_024380	Homo sapiens zinc finger protein 91 pseudogene (LOC441666), non-coding RNA [NR_024380]	2) poorly characterized	4#	LOC441666	1.35378	1.50084		1.2309	-1.24352		2.00193	2.04205
44988.1	A_33_P3333177#	XR_112044	PREDICTED: Homo sapiens uncharacterized LOC644083 (LOC644083), misc_RNA [XR_112044]	2) poorly characterized	1#	LOC644083	-3.77927	1		2.80836	-1.64975		-3.42574	1
25573.1	A_24_P152649#	NR_033748	Homo sapiens acyl-CoA thioesterase 4 pseudogene (LOC644189), non-coding RNA [NR_033748]	2) poorly characterized	1#	LOC644189	1.07397	-2.0912		-1.0709	-1.08961		1.24154	-1.38396
31402.1	A_33_P3272399#	AK094407	Homo sapiens cDNA FLJ37088 fis, clone BRACE2017124. [AK094407]	2) poorly characterized	2#	LOC645427	-1.15029	-1.05457		1.26768	1.11826		-1.98816	1.26583
944.1	A_24_P691826#	ENST00000587298	Unknown	2) poorly characterized	1#	LOC645638	-1.25286	2.13558		-1.09282	1.13086		-1.01046	2.43244
59611.1	A_33_P3394405#	DB238770	DB238770 TRACH3 Homo sapiens cDNA clone TRACH3034794 5', mRNA sequence [DB238770]	2) poorly characterized	1#	LOC727721	1.1784	1.04157		-1.49535	-1.9551		1.60007	-1.22322
20463.1	A_33_P3257671#	XR_425912	PREDICTED: Homo sapiens putative POM121-like protein 1-like (LOC728093), misc_RNA [XR_425912]	2) poorly characterized	2#	LOC728093	1.55002	1.04025		1.23059	2.04369		-1.27995	1.35996
8462.1	A_33_P3396344#	NR_003713	Homo sapiens programmed cell death 6 pseudogene (LOC728613), non-coding RNA [NR_003713]	2) poorly characterized	1#	LOC728613	1.1082	1.2616		1.04583	1.02385		2.23351	1.66883
43742.1	A_33_P3303742#	NM_001278059	Homo sapiens uncharacterized LOC728637 (LOC728637), mRNA [NM_001278059]	2) poorly characterized	2#	LOC728637	-2.44687	-1.94639		1.15278	1.1579		-2.03825	-1.0129
13108.1	A_33_P3381064#	NM_001282301	Homo sapiens UPF0607 protein ENSP00000381418-like (LOC729159), mRNA [NM_001282301]	2) poorly characterized	7#	LOC729159	1	-1.08867		1	-1.99032		-1.35069	1
67205.1	A_32_P219148#	BC030211	Homo sapiens cDNA clone IMAGE:5199989. [BC030211]	2) poorly characterized	4#	LOC729732	2.33712	1.49397		-1.84248	1.03039		-1.22416	1.02433
14024.1	A_23_P122216#	NM_002317	Homo sapiens lysyl oxidase (LOX), transcript variant 1, mRNA [NM_002317]	1) gene symbol	1#	LOX	1.04293	-3.01051		-1.07752	-1.012		1.08817	-1.50331
73852.1	A_24_P406754#	NM_032211	Homo sapiens lysyl oxidase-like 4 (LOXL4), mRNA [NM_032211]	1) gene symbol	1#	LOXL4	-1.00812	-3.92073		-1.05305	-1.1787		-1.04472	-1.46928
50655.1	A_33_P3404899#	NM_012302	Homo sapiens latrophilin 2 (LPHN2), mRNA [NM_012302]	1) gene symbol	4#	LPHN2	1.40833	-1.00165		-1.42615	-1.12281		1	-2.02746
5545.1	A_23_P10980#	NM_015236	Homo sapiens latrophilin 3 (LPHN3), mRNA [NM_015236]	1) gene symbol	2#	LPHN3	1.19468	2.90239		1.38354	1.16692		1	1
1149.1	A_33_P3384958#	NM_014839	Homo sapiens lipid phosphate phosphatase-related protein type 4 (LPPR4), transcript variant 1, mRNA [NM_014839]	1) gene symbol	2#	LPPR4	-1.19543	-1.15171		1.24211	-1.73876		-1.76176	-2.0864
9803.1	A_33_P3244728#	NM_004525	Homo sapiens low density lipoprotein receptor-related protein 2 (LRP2), mRNA [NM_004525]	1) gene symbol	1#	LRP2	-1.95275	-1.4201		1.63413	1.11913		1.06862	1.22337
13601.1	A_23_P19369#	NM_017640	Homo sapiens leucine rich repeat containing 16A (LRRC16A), transcript variant 1, mRNA [NM_017640]	1) gene symbol	2#	LRRC16A	-1.13645	-2.85313		1.08627	-1.13346		-1.01588	-1.43925
7930.1	A_23_P253958#	NM_005824	Homo sapiens leucine rich repeat containing 17 (LRRC17), transcript variant 2, mRNA [NM_005824]	1) gene symbol	2#	LRRC17	-1.41908	-6.86549		1.07648	-1.04762		-1.04887	-1.4736
28353.1	A_33_P3329522#	NM_001031692	Homo sapiens leucine rich repeat containing 17 (LRRC17), transcript variant 1, mRNA [NM_001031692]	1) gene symbol	2#	LRRC17	-1.5686	-6.86779		1.09406	-1.07004		-1.06025	-1.35636
52531.1	A_23_P334798#	NM_024512	Homo sapiens leucine rich repeat containing 2 (LRRC2), mRNA [NM_024512]	1) gene symbol	2#	LRRC2	-1.0267	-2.62247		-1.02546	-1.1297		-1.11161	-1.62075
23370.1	A_23_P155463#	NM_024512	Homo sapiens leucine rich repeat containing 2 (LRRC2), mRNA [NM_024512]	1) gene symbol	2#	LRRC2	-1.44672	-2.55787		1.08553	-1.15008		-1.18434	-1.42451
72870.1	A_23_P49181#	NM_012163	Homo sapiens leucine rich repeat containing 29 (LRRC29), transcript variant 1, mRNA [NM_012163]	1) gene symbol	1#	LRRC29	2.00883	1.80538		-1.23672	1.06914		1.28759	1.01168
116773	A_33_P3263217#	NM_022143	Homo sapiens leucine rich repeat containing 4 (LRRC4), mRNA [NM_022143]	1) gene symbol	1#	LRRC4	-1.29465	1		1.30397	-1.17553		-1.68436	-2.09121
75752.1	A_33_P3406030#	NM_032270	Homo sapiens leucine rich repeat containing 8 family, member C (LRRC8C), mRNA [NM_032270]	1) gene symbol	2#	LRRC8C	1.41294	1.88452		-1.05302	-1.41223		2.23908	1.23913
8989.1	A_23_P31376#	NM_018334	Homo sapiens leucine rich repeat neuronal 3 (LRRN3), transcript variant 3, mRNA [NM_018334]	1) gene symbol	1#	LRRN3	1.17104	-4.58674		1.02172	-1.07242		1.10777	-1.62126
54069.1	A_33_P3221129#	NM_203422	Homo sapiens LRRN4 C-terminal like (LRRN4CL), mRNA [NM_203422]	1) gene symbol	1#	LRRN4CL	1.09626	-3.94761		-1.02071	1.09678		1.05518	-1.49014
97661.1	A_23_P301855#	NM_002338	Homo sapiens limbic system-associated membrane protein (LSAMP), mRNA [NM_002338]	1) gene symbol	1#	LSAMP	1.36708	1.98979		-1.21109	1.03661		1.18457	1.44678
77601.1	A_23_P13382#	NM_001013254	Homo sapiens lymphocyte-specific protein 1 (LSP1), transcript variant 3, mRNA [NM_001013254]	1) gene symbol	2#	LSP1	-1.94897	1		1.36998	1.14194		2.40174	1.6241
41269.1	A_23_P59130#	NM_021221	Homo sapiens lymphocyte antigen 6 complex, locus G5B (LY6G5B), mRNA [NM_021221]	1) gene symbol	1#	LY6G5B	2.29824	1.05131		1.0446	1.60391		1.11276	-1.09984
44399.1	A_23_P419696#	NM_144586	Homo sapiens LY6/PLAUR domain containing 1 (LYPD1), transcript variant 1, mRNA [NM_144586]	1) gene symbol	3#	LYPD1	1.28433	3.18854		1	1		1	1
4869.1	A_32_P101031#	NM_144586	Homo sapiens LY6/PLAUR domain containing 1 (LYPD1), transcript variant 1, mRNA [NM_144586]	1) gene symbol	3#	LYPD1	1.0381	2.13392		-1.11393	-1.34887		1.02769	1.55595
2460.1	A_33_P3284129#	NM_144586	Homo sapiens LY6/PLAUR domain containing 1 (LYPD1), transcript variant 1, mRNA [NM_144586]	1) gene symbol	3#	LYPD1	1.10022	2.22962		-1.29621	-1.03568		-1.04636	1.57576
9946.1	A_24_P323148#	NM_182573	Homo sapiens LY6/PLAUR domain containing 5 (LYPD5), transcript variant B, mRNA [NM_182573]	1) gene symbol	1#	LYPD5	1.00594	-1.04443		1.70881	1.38003		1.95533	2.36137
52210.1	A_33_P3359250#	ENST00000376664	MAD2 mitotic arrest deficient-like 2 (yeast) [Source:HGNC Symbol;Acc:6764] [ENST00000376664]	1) gene symbol	3#	MAD2L2	1.41945	1.09317		1.11041	1.03686		2.13909	1.03162
17952.1	A_23_P114445#	NM_020932	Homo sapiens melanoma antigen family E, 1 (MAGEE1), mRNA [NM_020932]	1) gene symbol	1#	MAGEE1	-1.50449	1.0752		1.60991	-1.13689		-1.97161	-1.01718
18525.1	A_23_P99996#	NM_019066	Homo sapiens MAGE-like 2 (MAGEL2), mRNA [NM_019066]	1) gene symbol	1#	MAGEL2	2.34752	1.55313		1.0253	1.73983		2.22141	1.10638
137281	A_33_P3843285#	XR_110023	PREDICTED: Homo sapiens MAGI1 intronic transcript 1 (non-protein coding) (MAGI1-IT1), misc_RNA [XR_110023]	2) poorly characterized	1#	MAGI1-IT1	1	-1.50876		1	1		1.0033	-2.08628
34851.1	A_23_P157914#	NM_153267	Homo sapiens MAM domain containing 2 (MAMDC2), mRNA [NM_153267]	1) gene symbol	1#	MAMDC2	-1.37192	-7.83495		-1.00634	1.09473		-1.27813	-2.15828
90679.1	A_33_P3299796#	ENST00000536349	mannosidase, alpha, class 1B, member 1 [Source:HGNC Symbol;Acc:6823] [ENST00000536349]	1) gene symbol	2#	MAN1B1	2.64343	-1.19995		1.33929	-1.03164		1.69543	-1.04668
447.1	A_24_P237778#	NM_020379	Homo sapiens mannosidase, alpha, class 1C, member 1 (MAN1C1), transcript variant 1, mRNA [NM_020379]	1) gene symbol	2#	MAN1C1	1.11364	2.2749		1.04153	-1.05367		1.12479	1.80226
1746.1	A_23_P132793#	NM_006010	Homo sapiens mesencephalic astrocyte-derived neurotrophic factor (MANF), mRNA [NM_006010]	1) gene symbol	1#	MANF	1.13099	-2.15547		1.06722	1.01495		1.19892	-1.2598
22522.1	A_23_P85015#	NM_000898	Homo sapiens monoamine oxidase B (MAOB), mRNA [NM_000898]	1) gene symbol	1#	MAOB	1.13297	2.01592		-1.10371	1		1.21978	1.62561
1627.1	A_33_P3343145#	NM_005909	Homo sapiens microtubule-associated protein 1B (MAP1B), mRNA [NM_005909]	1) gene symbol	2#	MAP1B	1.06478	-1.97844		1	-1.08367		-1.21216	-1.40013
9385.1	A_24_P879740#	NM_005909	Homo sapiens microtubule-associated protein 1B (MAP1B), mRNA [NM_005909]	1) gene symbol	2#	MAP1B	-1.04766	-2.19551		1.02714	1.12057		-1.05769	-1.12246
33326.1	A_33_P3238305#	NM_001286617	Homo sapiens MAP3K7 C-terminal like (MAP3K7CL), transcript variant 3, mRNA [NM_001286617]	1) gene symbol	3#	MAP3K7CL	-1.01288	-3.85477		-1.11976	-1.14159		-1.07815	-2.23416
480.1	A_23_P57277#	NM_020152	Homo sapiens MAP3K7 C-terminal like (MAP3K7CL), transcript variant 1, mRNA [NM_020152]	1) gene symbol	3#	MAP3K7CL	-1.3344	-7.35333		1.07109	-1.155		-1.1309	-2.13493
32177.1	A_33_P3379571#	NM_033141	Homo sapiens mitogen-activated protein kinase kinase kinase 9 (MAP3K9), transcript variant 1, mRNA [NM_033141]	1) gene symbol	2#	MAP3K9	-2.05496	1.18953		1.97976	-1.0666		-1.63912	-1.23037
54559.1	A_33_P3409513#	NM_002751	Homo sapiens mitogen-activated protein kinase 11 (MAPK11), transcript variant 1, mRNA [NM_002751]	1) gene symbol	2#	MAPK11	1.07897	-2.3801		1.02802	-1.26943		-1.03938	-1.57996
2587.1	A_23_P145376#	NM_002754	Homo sapiens mitogen-activated protein kinase 13 (MAPK13), transcript variant 1, mRNA [NM_002754]	1) gene symbol	2#	MAPK13	-1.00218	-2.83495		-1.02324	1.01661		-1.03953	-1.10592
4203.1	A_24_P406132#	NM_002754	Homo sapiens mitogen-activated protein kinase 13 (MAPK13), transcript variant 1, mRNA [NM_002754]	1) gene symbol	2#	MAPK13	1.0475	-2.93184		1.02484	1.07385		1.02281	-1.01998
12856.1	A_23_P314584#	NM_004635	Homo sapiens mitogen-activated protein kinase-activated protein kinase 3 (MAPKAPK3), transcript variant 3, mRNA [NM_004635]	1) gene symbol	1#	MAPKAPK3	1.20433	-2.18804		-1.12863	-1.01953		-1.00555	-1.14854
32841.1	A_23_P333228#	NM_020814	Homo sapiens membrane-associated ring finger (C3HC4) 4, E3 ubiquitin protein ligase (MARCH4), mRNA [NM_020814]	1) gene symbol	1#	MARCH4	-1.1047	-2.75507		-1.02457	-1.11404		-1.06466	-1.17617
59661.1	A_24_P106363#	NM_001038603	Homo sapiens MARVEL domain containing 2 (MARVELD2), transcript variant 1, mRNA [NM_001038603]	1) gene symbol	2#	MARVELD2	-1.48582	-2.53757		1.48597	1.21745		-1.5687	-1.57172
22415.1	A_24_P41850#	NM_001031849	Homo sapiens mannan-binding lectin serine peptidase 1 (C4/C2 activating component of Ra-reactive factor) (MASP1), transcript variant 3, mRNA [NM_001031849]	1) gene symbol	2#	MASP1	1.05531	2.84054		-1.15624	1.24098		-1.15533	5.36313
18284.1	A_33_P3365995#	NM_001290226	Homo sapiens microtubule associated serine/threonine kinase family member 4 (MAST4), transcript variant 4, mRNA [NM_001290226]	1) gene symbol	3#	MAST4	-1.25545	-3.66014		1.15322	1.09799		1.08781	-1.42981
22683.1	A_23_P102058#	NM_002381	Homo sapiens matrilin 3 (MATN3), mRNA [NM_002381]	1) gene symbol	2#	MATN3	1	-2.95466		-1.0666	-1.11012		1.07825	-1.05359
8525.1	A_33_P3420466#	NM_002381	Homo sapiens matrilin 3 (MATN3), mRNA [NM_002381]	1) gene symbol	2#	MATN3	-1.15857	-4.78575		1.07691	1.02754		-1.1557	1.00546
2289.1	A_33_P3210468#	NM_003833	Homo sapiens matrilin 4 (MATN4), transcript variant 1, mRNA [NM_003833]	1) gene symbol	1#	MATN4	1.02838	1.96081		-1.21911	-1.24307		-1.21229	3.45028
83234.1	A_33_P3317442#	NM_024979	Homo sapiens MCF.2 cell line derived transforming sequence-like (MCF2L), transcript variant 2, mRNA [NM_024979]	1) gene symbol	4#	MCF2L	-1.95567	1		1.47473	-1.28661		-1.40969	1.05259
50600.1	A_33_P3393311#	NM_005297	Homo sapiens melanin-concentrating hormone receptor 1 (MCHR1), mRNA [NM_005297]	1) gene symbol	2#	MCHR1	1	1		1.37622	2.19243		1.07084	-1.65038
37934.1	A_33_P3867534#	NM_182751	Homo sapiens minichromosome maintenance complex component 10 (MCM10), transcript variant 1, mRNA [NM_182751]	1) gene symbol	1#	MCM10	-1.24962	2.42404		1	1		-1.102	-1.05096
89457.1	A_33_P3888629#	NM_001164000	Homo sapiens MDS1 and EVI1 complex locus (MECOM), transcript variant 6, mRNA [NM_001164000]	1) gene symbol	3#	MECOM	1.17593	-6.03222		-1.17228	-1.30064		1.00052	-2.88337
47502.1	A_23_P317324#	NM_005241	Homo sapiens MDS1 and EVI1 complex locus (MECOM), transcript variant 2, mRNA [NM_005241]	1) gene symbol	3#	MECOM	-1.00206	-4.16766		-1.34173	-1.29124		-1.46282	-2.72614
15253.1	A_23_P138105#	NM_017638	Homo sapiens mediator complex subunit 18 (MED18), transcript variant 1, mRNA [NM_017638]	1) gene symbol	2#	MED18	2.97924	-1.33511		1.57269	1.08961		1.00547	-1.73676
50740.1	A_23_P211561#	NM_152513	Homo sapiens meiosis inhibitor 1 (MEI1), mRNA [NM_152513]	1) gene symbol	1#	MEI1	-1.61953	-6.7247		1.40089	1.30579		-1.09027	-1.01459
1630.1	A_33_P3280521#	NM_021647	Homo sapiens microfibrillar-associated protein 3-like (MFAP3L), transcript variant 1, mRNA [NM_021647]	1) gene symbol	2#	MFAP3L	1.21868	-2.1819		1.18101	1.067		1.33529	-1.05393
10533.1	A_23_P16743#	NM_002410	Homo sapiens mannosyl (alpha-1,6-)-glycoprotein beta-1,6-N-acetyl-glucosaminyltransferase (MGAT5), mRNA [NM_002410]	1) gene symbol	2#	MGAT5	-1.16036	1.53553		1.08427	1.23229		1.0699	2.18066
68009.1	A_33_P3526315#	BC005372	Homo sapiens, clone IMAGE:3932794, mRNA. [BC005372]	2) poorly characterized	1#	MGC12488	-2.64063	-1.14169		-1.39512	-1.16057		-1.60416	-1.05023
83738.1	A_33_P3492750#	ENST00000436742	Homo sapiens cDNA FLJ34438 fis, clone HLUNG2001144. [AK091757]	2) poorly characterized	1#	MGC27382	-1.79327	-1.81632		1.10136	-1.41096		-1.68186	-2.45803
19798.1	A_33_P3361636#	NM_001190839	Homo sapiens matrix Gla protein (MGP), transcript variant 1, mRNA [NM_001190839]	1) gene symbol	2#	MGP	-1.04498	1.34976		-2.14175	-1.67203		-1.22519	1.18266
26775.1	A_24_P854492#	NR_003491	Homo sapiens myocardial infarction associated transcript (non-protein coding) (MIAT), transcript variant 1, long non-coding RNA [NR_003491]	2) poorly characterized	1#	MIAT	1	-1.97459		-1.08628	-1.02759		1.01297	1.05814
11720.1	A_23_P2041#	NM_032867	Homo sapiens MICAL C-terminal like (MICALCL), mRNA [NM_032867]	1) gene symbol	1#	MICALCL	-1.69492	-3.53404		-1.13755	-1.0231		-1.24399	-1.85879
52591.1	A_24_P33982#	NM_001291317	Homo sapiens mast cell immunoglobulin-like receptor 1 (MILR1), transcript variant S2, mRNA [NM_001291317]	1) gene symbol	1#	MILR1	1	-7.61285		1.3231	1.13061		-1.26529	-1.80544
19475.1	A_33_P3718269#	ENST00000517927	microRNA 146a [Source:HGNC Symbol;Acc:31533] [ENST00000517927]	2) poorly characterized	1#	MIR146A	1	-2.41859		-1.08893	-1.2697		1.05328	-1.17689
15346.1	A_24_P409250#	ENST00000534745	microRNA 3654 [Source:HGNC Symbol;Acc:38896] [ENST00000534745]	2) poorly characterized	1#	MIR3654	1.19158	-2.06458		-1.36927	-1.24772		-1.12101	-1.17596
10135.1	A_23_P61050#	NM_152649	Homo sapiens mixed lineage kinase domain-like (MLKL), transcript variant 1, mRNA [NM_152649]	1) gene symbol	1#	MLKL	-1.00698	-2.1349		1.03174	-1.01281		1.02671	-1.09564
11198.1	A_33_P3376622#	NM_005937	Homo sapiens myeloid/lymphoid or mixed-lineage leukemia (trithorax homolog, Drosophila); translocated to, 6 (MLLT6), mRNA [NM_005937]	1) gene symbol	2#	MLLT6	1.54804	2.04605		1.1328	-1.16518		1.76326	1.76326
51583.1	A_33_P3367201#	NM_052845	Homo sapiens methylmalonic aciduria (cobalamin deficiency) cblB type (MMAB), transcript variant 1, mRNA [NM_052845]	1) gene symbol	1#	MMAB	-1.0432	1.75191		-1.19506	1.00019		-1.02104	1.9918
12666.1	A_24_P260101#	NM_007289	Homo sapiens membrane metallo-endopeptidase (MME), transcript variant 2b, mRNA [NM_007289]	1) gene symbol	3#	MME	1.02004	-4.78755		1.00416	-1.10893		-1.02254	-1.27505
12448.1	A_33_P3370094#	NM_007289	Homo sapiens membrane metallo-endopeptidase (MME), transcript variant 2b, mRNA [NM_007289]	1) gene symbol	3#	MME	-1.11168	-4.89436		1.06019	1.02252		-1.21898	-1.17523
15208.1	A_33_P3290707#	NM_007289	Homo sapiens membrane metallo-endopeptidase (MME), transcript variant 2b, mRNA [NM_007289]	1) gene symbol	3#	MME	-1.18694	-4.78642		1.08378	1.14699		-1.11455	1.00712
18219.1	A_23_P74088#	NM_006983	Homo sapiens matrix metallopeptidase 23B (MMP23B), mRNA [NM_006983]	1) gene symbol	1#	MMP23B	-1.08107	-2.5412		-1.07423	-1.1631		-1.03988	-1.6893
30445.1	A_23_P161698#	NM_002422	Homo sapiens matrix metallopeptidase 3 (stromelysin 1, progelatinase) (MMP3), mRNA [NM_002422]	1) gene symbol	1#	MMP3	-1.03873	2.03498		-1.21517	-1.20281		-1.04441	1.37069
25830.1	A_24_P32085#	NM_024761	Homo sapiens MOB kinase activator 3B (MOB3B), mRNA [NM_024761]	1) gene symbol	3#	MOB3B	1.0622	1.75673		1.4358	1.40746		1.21007	2.10538
3609.1	A_23_P67042#	NM_017947	Homo sapiens molybdenum cofactor sulfurase (MOCOS), mRNA [NM_017947]	1) gene symbol	1#	MOCOS	1.06501	-6.58743		1.18257	1.13679		-1.01103	-1.34069
53518.1	A_33_P3326989#	NM_014226	Homo sapiens MOK protein kinase (MOK), transcript variant 1, mRNA [NM_014226]	1) gene symbol	3#	MOK	-1.37058	-2.71899		1.12495	-1.04674		-1.08598	-1.76646
14012.1	A_23_P76731#	NM_014226	Homo sapiens MOK protein kinase (MOK), transcript variant 1, mRNA [NM_014226]	1) gene symbol	3#	MOK	1.05852	-2.85379		-1.05614	1.15315		1.04735	-1.59235
33678.1	A_23_P333138#	NM_015026	Homo sapiens MON2 homolog (S. cerevisiae) (MON2), transcript variant 1, mRNA [NM_015026]	1) gene symbol	3#	MON2	-1.03756	1.42775		-1.32206	-1.6308		1.31979	2.02085
13479.1	A_23_P31064#	NM_015529	Homo sapiens monooxygenase, DBH-like 1 (MOXD1), mRNA [NM_015529]	1) gene symbol	1#	MOXD1	-1.07076	-2.05794		-1.02276	1.11853		1.04862	-1.12097
78891.1	A_24_P315638#	NM_001039165	Homo sapiens MAS-related GPR, member E (MRGPRE), mRNA [NM_001039165]	1) gene symbol	1#	MRGPRE	1.18752	1.07847		-1.97568	-1.31805		-1.07794	-1.37611
45567.1	A_33_P3369885#	NM_001099280	Homo sapiens maestro heat-like repeat family member 1 (MROH1), transcript variant 2, mRNA [NM_001099280]	1) gene symbol	3#	MROH1	-1.67464	-2.38475		1.23862	1.32713		-1.01767	-1.15599
56583.1	A_23_P396299#	NR_034094	Homo sapiens MRVI1 antisense RNA 1 (MRVI1-AS1), transcript variant 4, long non-coding RNA [NR_034094]	2) poorly characterized	1#	MRVI1-AS1	1.13876	2.1808		1	1		1.21572	1.29391
80945.1	A_23_P256948#	NM_005098	Homo sapiens musculin (MSC), mRNA [NM_005098]	1) gene symbol	1#	MSC	-1.00881	-2.37841		1.06075	-1.07461		1.02903	-1.30272
56225.1	A_23_P256312#	NM_002447	Homo sapiens macrophage stimulating 1 receptor (c-met-related tyrosine kinase) (MST1R), transcript variant 1, mRNA [NM_002447]	1) gene symbol	1#	MST1R	1.75379	1.17342		-1.04303	-2.09666		1.14839	-1.49033
17965.1	A_23_P54840#	NM_005946	Homo sapiens metallothionein 1A (MT1A), mRNA [NM_005946]	1) gene symbol	1#	MT1A	1.38582	-5.02948		-1.20257	-1.03305		-1.15454	-1.25286
46708.1	A_23_P37983#	NM_005947	Homo sapiens metallothionein 1B (MT1B), mRNA [NM_005947]	1) gene symbol	1#	MT1B	1.45859	-5.43365		-1.29415	-1.02072		-1.18848	-1.22037
6029.1	A_23_P206724#	NM_175617	Homo sapiens metallothionein 1E (MT1E), mRNA [NM_175617]	1) gene symbol	2#	MT1E	1.14765	-5.48546		-1.17833	1.09333		-1.1402	-1.17248
746.1	A_33_P3315314#	NM_001276687	Homo sapiens metallothionein 1H-like 1 (MT1HL1), mRNA [NM_001276687]	1) gene symbol	1#	MT1HL1	1.00167	-5.9528		-1.20081	-1.10021		-1.15953	-1.23231
34881.1	A_23_P427703#	NR_001447	Homo sapiens metallothionein 1L (gene/pseudogene) (MT1L), non-coding RNA [NR_001447]	2) poorly characterized	1#	MT1L	1.57829	-4.74661		-1.37396	-1.08576		-1.17286	-1.26487
8400.1	A_23_P66241#	NM_176870	Homo sapiens metallothionein 1M (MT1M), mRNA [NM_176870]	1) gene symbol	1#	MT1M	-1.15873	-4.6571		-1.12594	-1.34322		-1.1191	-1.23856
20207.1	A_33_P3350056#	NM_005952	Homo sapiens metallothionein 1X (MT1X), mRNA [NM_005952]	1) gene symbol	2#	MT1X	-1.17246	-6.23539		-1.175	-1.05738		-1.11779	-1.27555
20401.1	A_23_P106844#	NM_005953	Homo sapiens metallothionein 2A (MT2A), mRNA [NM_005953]	1) gene symbol	1#	MT2A	4.61943	-1.79285		-1.65868	1.30004		-1.23641	-1.08835
12772.1	A_33_P3334590#	NM_017762	Homo sapiens myotubularin related protein 10 (MTMR10), mRNA [NM_017762]	1) gene symbol	3#	MTMR10	-1.15141	1.22497		-1.01933	1.1895		-1.00669	2.08509
45404.1	A_33_P3389917#	NM_000254	Homo sapiens 5-methyltetrahydrofolate-homocysteine methyltransferase (MTR), transcript variant 1, mRNA [NM_000254]	1) gene symbol	3#	MTR	-1.36487	-1.13117		1.18345	-1.00696		-2.21473	-1.32993
569.1	A_23_P347169#	NM_001001924	Homo sapiens microtubule associated tumor suppressor 1 (MTUS1), transcript variant 1, mRNA [NM_001001924]	1) gene symbol	2#	MTUS1	-1.4371	-1.60305		1.67713	1.85032		1.26918	2.35272
11034.1	A_24_P194755#	NM_032853	Homo sapiens melanoma associated antigen (mutated) 1 (MUM1), transcript variant 1, mRNA [NM_032853]	1) gene symbol	2#	MUM1	1.18367	-1.22021		-1.08121	-1.41301		1.06899	2.09606
38883.1	A_23_P17663#	NM_002462	Homo sapiens myxovirus (influenza virus) resistance 1, interferon-inducible protein p78 (mouse) (MX1), transcript variant 2, mRNA [NM_002462]	1) gene symbol	1#	MX1	1.00162	-3.07186		-1.15044	-1.18053		1.10733	-1.53341
80033.1	A_23_P6263#	NM_002463	Homo sapiens myxovirus (influenza virus) resistance 2 (mouse) (MX2), mRNA [NM_002463]	1) gene symbol	2#	MX2	-1.04381	-4.02655		-1.15481	-1.16457		1.07043	-1.56788
30614.1	A_23_P258136#	NM_015419	Homo sapiens matrix-remodelling associated 5 (MXRA5), mRNA [NM_015419]	1) gene symbol	2#	MXRA5	1.13249	-2.51998		1.01954	1.10231		-1.07142	-1.21255
17688.1	A_23_P148737#	NM_004997	Homo sapiens myosin binding protein H (MYBPH), mRNA [NM_004997]	1) gene symbol	1#	MYBPH	-1.59711	-2.61082		1.63896	1.43702		1.01342	1.00607
27673.1	A_24_P70183#	NM_001040113	Homo sapiens myosin, heavy chain 11, smooth muscle (MYH11), transcript variant SM2B, mRNA [NM_001040113]	1) gene symbol	2#	MYH11	1.03076	1.79709		-1.10171	1.12633		1.16621	1.98695
12729.1	A_23_P38271#	NM_017534	Homo sapiens myosin, heavy chain 2, skeletal muscle, adult (MYH2), transcript variant 1, mRNA [NM_017534]	1) gene symbol	1#	MYH2	1	-4.99202		-1.22791	-1.61246		-1.08312	-1.65976
51305.1	A_23_P162288#	NM_005379	Homo sapiens myosin IA (MYO1A), transcript variant 2, mRNA [NM_005379]	1) gene symbol	1#	MYO1A	1.11167	-1.07557		-2.55653	1.03744		-1.14981	-1.1657
11229.1	A_33_P3317979#	NM_001080467	Homo sapiens myosin VB (MYO5B), mRNA [NM_001080467]	1) gene symbol	2#	MYO5B	1.4884	1.20618		-1.28155	1.19185		2.2639	1.09825
26544.1	A_33_P3354176#	ENST00000371488	myoferlin [Source:HGNC Symbol;Acc:3656] [ENST00000371488]	1) gene symbol	3#	MYOF	2.19323	1.26978		-1.49103	-1.20485		1.13097	-1.17078
4641.1	A_32_P88415#	NM_133371	Homo sapiens myozenin 3 (MYOZ3), transcript variant 2, mRNA [NM_133371]	1) gene symbol	1#	MYOZ3	1.00384	1.67784		1.4901	2.06869		1.10256	2.40385
63475.1	A_33_P3423874#	NM_001018100	Homo sapiens myocardial zonula adherens protein (MYZAP), transcript variant 1, mRNA [NM_001018100]	1) gene symbol	3#	MYZAP	-1.36109	3.02537		1.69279	1.43756		1.07841	3.84423
43990.1	A_33_P3351290#	ENST00000509591	marginal zone B and B1 cell-specific protein [Source:HGNC Symbol;Acc:30125] [ENST00000509591]	1) gene symbol	2#	MZB1	2.12559	1.31701		-1.38719	-1.46844		2.0357	1.13519
24500.1	A_33_P3373892#	ENST00000376040	N(alpha)-acetyltransferase 35, NatC auxiliary subunit [Source:HGNC Symbol;Acc:24340] [ENST00000376040]	1) gene symbol	3#	NAA35	-1.79759	-2.00198		1.69558	1.05859		-1.61333	1.27899
32678.1	A_33_P3230166#	NM_052867	Homo sapiens sodium leak channel, non-selective (NALCN), mRNA [NM_052867]	1) gene symbol	3#	NALCN	-1.66037	-8.84097		1.19807	1.02881		-1.00463	-1.2005
28310.1	A_23_P90130#	NM_004851	Homo sapiens napsin A aspartic peptidase (NAPSA), mRNA [NM_004851]	1) gene symbol	2#	NAPSA	1.03293	-1.022		-1.18699	-1.98859		-1.39769	-2.11069
55486.1	A_23_P52727#	NM_182964	Homo sapiens neuron navigator 2 (NAV2), transcript variant 1, mRNA [NM_182964]	1) gene symbol	2#	NAV2	-1.44871	-2.48709		1.17701	-1.01032		-1.15839	1.19118
15598.1	A_33_P3336273#	NM_001024383	Homo sapiens neuron navigator 3 (NAV3), transcript variant 1, mRNA [NM_001024383]	1) gene symbol	2#	NAV3	1.23384	-2.16756		-1.10734	-1.07818		-1.00115	-1.28672
28124.1	A_23_P13740#	NM_014903	Homo sapiens neuron navigator 3 (NAV3), transcript variant 2, mRNA [NM_014903]	1) gene symbol	2#	NAV3	-1.10837	-4.31443		1.01671	1.02509		1.00227	-1.26266
37657.1	A_33_P3363804#	NM_001242608	Homo sapiens neural cell adhesion molecule 1 (NCAM1), transcript variant 4, mRNA [NM_001242608]	1) gene symbol	3#	NCAM1	1.11564	-1.31021		-1.06835	-1.17052		-1.22162	-2.86344
27647.1	A_33_P3363799#	NM_001242607	Homo sapiens neural cell adhesion molecule 1 (NCAM1), transcript variant 5, mRNA [NM_001242607]	1) gene symbol	3#	NCAM1	1.18024	-1.14325		-1.05373	-1.08977		-1.10127	-2.33516
18911.1	A_32_P199429#	ENST00000400546	neural cell adhesion molecule 2 [Source:HGNC Symbol;Acc:7657] [ENST00000400546]	1) gene symbol	2#	NCAM2	1	-7.66218		-1.21194	-1.09848		1.35015	-2.98551
33475.1	A_33_P3239884#	NM_004540	Homo sapiens neural cell adhesion molecule 2 (NCAM2), mRNA [NM_004540]	1) gene symbol	2#	NCAM2	1.10996	-6.63178		1.1197	1.08907		1.10021	-2.16269
16843.1	A_33_P3230254#	NM_022346	Homo sapiens non-SMC condensin I complex, subunit G (NCAPG), transcript variant 1, mRNA [NM_022346]	1) gene symbol	1#	NCAPG	1.0445	2.62943		1.07015	1.07015		1.49891	1.91322
7197.1	A_33_P3369393#	NM_000265	Homo sapiens neutrophil cytosolic factor 1 (NCF1), mRNA [NM_000265]	1) gene symbol	4#	NCF1	-1.12348	-1.05553		-1.24684	-1.40529		-1.44158	-2.06315
39977.1	A_33_P3365432#	NM_000631	Homo sapiens neutrophil cytosolic factor 4, 40kDa (NCF4), transcript variant 1, mRNA [NM_000631]	1) gene symbol	1#	NCF4	-1.31877	-1.26321		-1.14542	-1.0714		1.05546	2.22127
60454.1	A_33_P3356210#	NM_001202439	Homo sapiens natural killer cell cytotoxicity receptor 3 ligand 1 (NCR3LG1), mRNA [NM_001202439]	1) gene symbol	1#	NCR3LG1	-1.1385	-2.54626		-1.09156	-1.16834		-1.02267	-1.21751
22017.1	A_23_P106405#	NM_002487	Homo sapiens necdin, melanoma antigen (MAGE) family member (NDN), mRNA [NM_002487]	1) gene symbol	1#	NDN	-1.73382	2.69846		1.39234	1.56633		1.0463	1.61817
23199.1	A_23_P110266#	NM_024574	Homo sapiens neuron-derived neurotrophic factor (NDNF), mRNA [NM_024574]	1) gene symbol	1#	NDNF	-1.14668	2.21871		1.59062	1.79965		-1.54221	1
31405.1	A_23_P66011#	NM_019065	Homo sapiens N-terminal EF-hand calcium binding protein 2 (NECAB2), mRNA [NM_019065]	1) gene symbol	1#	NECAB2	1.29687	-2.01749		-1.38331	-1.54544		1.08561	-1.00776
25952.1	A_32_P160883#	NM_198400	Homo sapiens neural precursor cell expressed, developmentally down-regulated 4, E3 ubiquitin protein ligase (NEDD4), transcript variant 2, mRNA [NM_198400]	1) gene symbol	1#	NEDD4	-1.08673	-2.03499		-1.03248	-1.18301		1.00473	-1.36572
51124.1	A_23_P35219#	NM_002497	Homo sapiens NIMA-related kinase 2 (NEK2), transcript variant 1, mRNA [NM_002497]	1) gene symbol	2#	NEK2	-1.49582	2.30782		1	1		-1.08897	1.61906
58457.1	A_24_P99639#	NM_178170	Homo sapiens NIMA-related kinase 8 (NEK8), mRNA [NM_178170]	1) gene symbol	1#	NEK8	-1.16398	-1.21221		1.16377	2.01068		1.07638	-1.30526
19198.1	A_23_P103672#	NM_006617	Homo sapiens nestin (NES), mRNA [NM_006617]	1) gene symbol	2#	NES	1.01575	-4.80345		-1.04252	-1.03067		1.13896	-1.70356
13831.1	A_33_P3358233#	NM_006617	Homo sapiens nestin (NES), mRNA [NM_006617]	1) gene symbol	2#	NES	-1.1907	-5.07009		1.19898	1.38503		-1.10229	-1.54609
53136.1	A_23_P4489#	NM_138966	Homo sapiens neuropilin (NRP) and tolloid (TLL)-like 1 (NETO1), transcript variant 3, mRNA [NM_138966]	1) gene symbol	2#	NETO1	1	-2.52736		-1.11591	-1.08752		1.289	-1.09025
38140.1	A_24_P258846#	NM_172390	Homo sapiens nuclear factor of activated T-cells, cytoplasmic, calcineurin-dependent 1 (NFATC1), transcript variant 1, mRNA [NM_172390]	1) gene symbol	2#	NFATC1	1.32417	-2.84249		-1.03093	-1.18588		1.05347	-1.50647
19532.1	A_23_P300150#	NM_172387	Homo sapiens nuclear factor of activated T-cells, cytoplasmic, calcineurin-dependent 1 (NFATC1), transcript variant 3, mRNA [NM_172387]	1) gene symbol	2#	NFATC1	-1.28348	-4.27241		1.11138	1.12667		1.02799	-1.39927
3507.1	A_23_P13753#	NM_006163	Homo sapiens nuclear factor, erythroid 2 (NFE2), transcript variant 1, mRNA [NM_006163]	1) gene symbol	1#	NFE2	-1.25292	3.06947		1.12648	1.48875		-1.17203	2.44672
34722.1	A_23_P42718#	NM_004289	Homo sapiens nuclear factor, erythroid 2-like 3 (NFE2L3), mRNA [NM_004289]	1) gene symbol	1#	NFE2L3	1.10503	-3.67823		-1.04718	-1.01749		1.14194	-1.59978
9298.1	A_33_P3405004#	NM_001278624	Homo sapiens nuclear transcription factor, X-box binding-like 1 (NFXL1), transcript variant 3, mRNA [NM_001278624]	1) gene symbol	2#	NFXL1	1.00209	-2.45142		-1.008	1.15251		1.1645	-1.26929
54781.1	A_23_P386254#	NM_001189	Homo sapiens NK3 homeobox 2 (NKX3-2), mRNA [NM_001189]	1) gene symbol	1#	NKX3-2	3.41763	-1.3003		-1.30954	-1.05509		1.91974	-1.9724
22511.1	A_23_P403488#	NM_176821	Homo sapiens NLR family, pyrin domain containing 10 (NLRP10), mRNA [NM_176821]	1) gene symbol	1#	NLRP10	1	-3.0136		1.17477	1.00878		-1.39223	-3.462
30540.1	A_24_P129277#	NM_006092	Homo sapiens nucleotide-binding oligomerization domain containing 1 (NOD1), mRNA [NM_006092]	1) gene symbol	1#	NOD1	-1.03693	-2.21059		-1.03992	-1.13875		1.22987	-1.04043
38182.1	A_33_P3391796#	NM_005450	Homo sapiens noggin (NOG), mRNA [NM_005450]	1) gene symbol	1#	NOG	-1.05671	2.19972		-1.28163	1.0287		1.18074	1.8815
31503.1	A_33_P3224345#	NP106769	GB	2) poorly characterized	1#	NP106769	-1.21091	1.12517		1.10203	1.26925		1.99038	1.74351
2139.1	A_23_P2942#	NM_022123	Homo sapiens neuronal PAS domain protein 3 (NPAS3), transcript variant 2, mRNA [NM_022123]	1) gene symbol	2#	NPAS3	1.08562	-2.06136		1.32348	1.00918		-1.70191	-1.81913
18213.1	A_23_P20075#	NM_013389	Homo sapiens NPC1-like 1 (NPC1L1), transcript variant 1, mRNA [NM_013389]	1) gene symbol	2#	NPC1L1	-1.23159	-1.01431		-1.3852	-2.11031		-1.10184	-1.79755
14960.1	A_23_P1452#	NM_022146	Homo sapiens neuropeptide FF receptor 1 (NPFFR1), mRNA [NM_022146]	1) gene symbol	1#	NPFFR1	2.01555	2.01555		-1.27376	-1.34895		1	-1.0801
7187.1	A_23_P74059#	NM_006172	Homo sapiens natriuretic peptide A (NPPA), mRNA [NM_006172]	1) gene symbol	2#	NPPA	1	1		1	1		1.41292	2.16205
38426.1	A_23_P73632#	NM_000475	Homo sapiens nuclear receptor subfamily 0, group B, member 1 (NR0B1), mRNA [NM_000475]	1) gene symbol	2#	NR0B1	-2.35126	1.31651		1.51789	1.84372		-1.17171	1.56209
70799.1	A_23_P205867#	NM_014249	Homo sapiens nuclear receptor subfamily 2, group E, member 3 (NR2E3), transcript variant 2, mRNA [NM_014249]	1) gene symbol	2#	NR2E3	1	-1.70771		1.26386	1.45445		-1.96888	1.01896
33243.1	A_33_P3216297#	NM_001018077	Homo sapiens nuclear receptor subfamily 3, group C, member 1 (glucocorticoid receptor) (NR3C1), transcript variant 5, mRNA [NM_001018077]	1) gene symbol	2#	NR3C1	-1.15267	-2.13149		1.01087	1.0209		1.01549	-1.26028
10472.1	A_33_P3767927#	NM_001018077	Homo sapiens nuclear receptor subfamily 3, group C, member 1 (glucocorticoid receptor) (NR3C1), transcript variant 5, mRNA [NM_001018077]	1) gene symbol	2#	NR3C1	-1.06019	-2.23492		1.14021	1.24486		1.05046	-1.21474
28657.1	A_33_P3260317#	NM_033334	Homo sapiens nuclear receptor subfamily 6, group A, member 1 (NR6A1), transcript variant 1, mRNA [NM_033334]	1) gene symbol	3#	NR6A1	1.41718	2.45062		1	1		-1.0271	1
13755.1	A_24_P252364#	NM_001037132	Homo sapiens neuronal cell adhesion molecule (NRCAM), transcript variant 1, mRNA [NM_001037132]	1) gene symbol	2#	NRCAM	1	1		1.0831	-1.45054		2.3362	-1.02208
34379.1	A_33_P3284345#	NM_004495	Homo sapiens neuregulin 1 (NRG1), transcript variant HRG-gamma, mRNA [NM_004495]	1) gene symbol	2#	NRG1	-1.02901	-5.32227		1.12357	1.1522		-1.00946	1.02793
5974.1	A_23_P315815#	NM_004495	Homo sapiens neuregulin 1 (NRG1), transcript variant HRG-gamma, mRNA [NM_004495]	1) gene symbol	2#	NRG1	-1.06571	-5.99218		1.08828	1.18056		1.25586	1.11299
2172.1	A_33_P3395513#	AK124504	Homo sapiens cDNA FLJ42513 fis, clone BRACE2046295, highly similar to Pro-neuregulin-2, membrane-bound isoform precursor. [AK124504]	1) gene symbol	2#	NRG2	-1.44453	-1.245		1.20278	-2.07134		-1.48219	-2.94699
29051.1	A_23_P116264#	NM_006176	Homo sapiens neurogranin (protein kinase C substrate, RC3) (NRGN), transcript variant 1, mRNA [NM_006176]	1) gene symbol	1#	NRGN	-1.00365	1.97426		-1.09849	-1.07575		-1.14638	1.62052
33026.1	A_24_P928052#	NM_003873	Homo sapiens neuropilin 1 (NRP1), transcript variant 1, mRNA [NM_003873]	1) gene symbol	2#	NRP1	-1.0524	-3.23538		1.1231	1.22582		1.07566	-1.37729
140093	A_23_P132856#	NM_198565	Homo sapiens negative regulator of reactive oxygen species (NRROS), mRNA [NM_198565]	1) gene symbol	1#	NRROS	-1.18183	-2.50888		-1.67369	-2.06854		-1.14067	-1.63133
16427.1	A_23_P90359#	NM_004558	Homo sapiens neurturin (NRTN), mRNA [NM_004558]	1) gene symbol	1#	NRTN	1.07251	2.22849		-1.27532	1.03223		1.0351	2.11741
21283.1	A_33_P3259135#	NM_001287763	Homo sapiens neuron specific gene family member 1 (NSG1), transcript variant 3, mRNA [NM_001287763]	1) gene symbol	1#	NSG1	1.57227	-1.56167		-1.19781	1.33912		2.05404	-1.24982
11587.1	A_33_P3296333#	NM_001144058	Homo sapiens neurotrimin (NTM), transcript variant 3, mRNA [NM_001144058]	1) gene symbol	2#	NTM	-1.06522	-55.9986		-1.1895	-1.15353		1.04649	-2.58028
47096.1	A_33_P3258279#	NM_001144059	Homo sapiens neurotrimin (NTM), transcript variant 4, mRNA [NM_001144059]	1) gene symbol	2#	NTM	1	-2.04679		1.29424	-1.11586		1.59741	-1.57611
58646.1	A_32_P53524#	NM_004822	Homo sapiens netrin 1 (NTN1), mRNA [NM_004822]	1) gene symbol	1#	NTN1	-1.33235	-2.69299		1.25844	-1.04214		-1.29735	1.19477
7593.1	A_33_P3221408#	NM_001113226	Homo sapiens netrin G1 (NTNG1), transcript variant 1, mRNA [NM_001113226]	1) gene symbol	5#	NTNG1	-1.56249	1		2.15504	1.71865		1	1
11062.1	A_23_P36882#	NM_006183	Homo sapiens neurotensin (NTS), mRNA [NM_006183]	1) gene symbol	1#	NTS	1	-4.327		-1.08486	-1.25231		1	-2.90558
48850.1	A_23_P414978#	NM_177533	Homo sapiens nudix (nucleoside diphosphate linked moiety X)-type motif 14 (NUDT14), mRNA [NM_177533]	1) gene symbol	1#	NUDT14	-1.04795	-2.08646		-1.09842	1.02968		1.08745	-1.18823
41140.1	A_32_P40463#	NR_002779	Homo sapiens nudix (nucleoside diphosphate linked moiety X)-type motif 9 pseudogene 1 (NUDT9P1), non-coding RNA [NR_002779]	2) poorly characterized	1#	NUDT9P1	-1.21728	-1.20321		2.18287	-1.24536		-1.71709	1.04014
61387.1	A_23_P74349#	NM_145697	Homo sapiens NUF2, NDC80 kinetochore complex component (NUF2), transcript variant 1, mRNA [NM_145697]	1) gene symbol	1#	NUF2	-1.0563	2.00969		1.3955	1.14066		-1.0411	1.42137
25750.1	A_33_P3308862#	NM_001278495	Homo sapiens NUT family member 2B (NUTM2B), mRNA [NM_001278495]	1) gene symbol	2#	NUTM2B	1.24094	1.08753		2.02002	1.72008		-1.39256	1.28642
11989.1	A_24_P940086#	NM_007225	Homo sapiens neurexophilin 3 (NXPH3), mRNA [NM_007225]	1) gene symbol	2#	NXPH3	1.20515	2.4004		-1.3684	1.22249		-1.00787	1.664
2253.1	A_24_P150931#	NM_007225	Homo sapiens neurexophilin 3 (NXPH3), mRNA [NM_007225]	1) gene symbol	2#	NXPH3	-1.15445	2.10907		-1.29168	-1.05775		1.15124	2.22517
6853.1	A_23_P64828#	NM_002534	Homo sapiens 2'-5'-oligoadenylate synthetase 1, 40/46kDa (OAS1), transcript variant 2, mRNA [NM_002534]	1) gene symbol	1#	OAS1	-1.26503	-5.1182		1.00735	1.12877		-1.00561	-1.57433
83056.1	A_23_P204087#	NM_016817	Homo sapiens 2'-5'-oligoadenylate synthetase 2, 69/71kDa (OAS2), transcript variant 1, mRNA [NM_016817]	1) gene symbol	3#	OAS2	-1.18801	-4.28209		-1.28053	-1.31322		1.0049	-1.69593
10954.1	A_33_P3225512#	NM_002535	Homo sapiens 2'-5'-oligoadenylate synthetase 2, 69/71kDa (OAS2), transcript variant 2, mRNA [NM_002535]	1) gene symbol	3#	OAS2	-1.22375	-4.00455		-1.2283	-1.03144		1.04979	-1.43639
3533.1	A_24_P335305#	NM_006187	Homo sapiens 2'-5'-oligoadenylate synthetase 3, 100kDa (OAS3), mRNA [NM_006187]	1) gene symbol	2#	OAS3	-1.02009	-3.63565		-1.14628	-1.10895		1.11524	-1.8387
7715.1	A_33_P3402489#	NM_006187	Homo sapiens 2'-5'-oligoadenylate synthetase 3, 100kDa (OAS3), mRNA [NM_006187]	1) gene symbol	2#	OAS3	1	-2.94574		1.04623	-1.09267		1.33289	-1.01021
22886.1	A_23_P139786#	NM_003733	Homo sapiens 2'-5'-oligoadenylate synthetase-like (OASL), transcript variant 1, mRNA [NM_003733]	1) gene symbol	1#	OASL	1.22569	-2.81351		-1.0747	1.1437		1.04155	-1.34659
74517.1	A_32_P226078#	NM_016178	Homo sapiens ornithine decarboxylase antizyme 3 (OAZ3), transcript variant 1, mRNA [NM_016178]	1) gene symbol	1#	OAZ3	-1.18209	-2.07111		1.00847	-1.27341		-1.04153	-1.76212
52441.1	A_33_P3417695#	NM_001014440	Homo sapiens outer dense fiber of sperm tails 3B (ODF3B), mRNA [NM_001014440]	1) gene symbol	2#	ODF3B	-1.00372	-5.95597		-1.00197	-1.20999		-1.15572	-1.68562
473.1	A_23_P379614#	NM_007280	Homo sapiens Opa interacting protein 5 (OIP5), mRNA [NM_007280]	1) gene symbol	1#	OIP5	-1.11607	1.98454		-1.15033	-1.14054		1.07173	1.63621
12958.1	A_23_P161458#	NM_001039702	Homo sapiens oleoyl-ACP hydrolase (OLAH), transcript variant 2, mRNA [NM_001039702]	1) gene symbol	2#	OLAH	1	-2.46348		1.14978	-1.05316		1.10656	1.30353
20661.1	A_24_P124624#	NM_002543	Homo sapiens oxidized low density lipoprotein (lectin-like) receptor 1 (OLR1), transcript variant 1, mRNA [NM_002543]	1) gene symbol	1#	OLR1	-1.271	-2.83004		-1.08442	-1.17685		-1.09658	-1.13894
35070.1	A_32_P14762#	NM_001080507	Homo sapiens oocyte expressed protein (OOEP), mRNA [NM_001080507]	1) gene symbol	1#	OOEP	1.08466	-1.58355		-1.37676	-1.39713		2.07741	-1.05983
9282.1	A_33_P3273906#	NM_001004462	Homo sapiens olfactory receptor, family 10, subfamily G, member 4 (OR10G4), mRNA [NM_001004462]	1) gene symbol	1#	OR10G4	1.15513	1.38271		-1.47232	-1.28204		1.95443	-1.09732
17476.1	A_33_P3270360#	NM_001004458	Homo sapiens olfactory receptor, family 1, subfamily S, member 1 (OR1S1), mRNA [NM_001004458]	1) gene symbol	1#	OR1S1	1.07352	-1.15592		1.04392	1.96314		1.48792	1.17424
73607.1	A_23_P13294#	NM_001004459	Homo sapiens olfactory receptor, family 1, subfamily S, member 2 (OR1S2), mRNA [NM_001004459]	1) gene symbol	1#	OR1S2	1.06884	-1.02535		-2.00139	-1.64421		1.44484	1.15274
19886.1	A_23_P123172#	NR_002157	Homo sapiens olfactory receptor, family 2, subfamily A, member 9 pseudogene (OR2A9P), non-coding RNA [NR_002157]	2) poorly characterized	1#	OR2A9P	1.03991	-2.21648		-1.02612	-1.0258		1.0475	-1.41569
6874.1	A_33_P3387781#	NR_002145	Homo sapiens olfactory receptor, family 2, subfamily L, member 1 pseudogene (OR2L1P), non-coding RNA [NR_002145]	2) poorly characterized	1#	OR2L1P	2.00113	1.40327		-1.18226	-1.43348		1.48692	-1.16195
35693.1	A_23_P127684#	NM_003697	Homo sapiens olfactory receptor, family 5, subfamily F, member 1 (OR5F1), mRNA [NM_003697]	1) gene symbol	1#	OR5F1	1.64763	-1.25865		-2.29217	-1.28513		1.70807	1.07133
30447.1	A_33_P3342469#	NM_001005187	Homo sapiens olfactory receptor, family 6, subfamily T, member 1 (OR6T1), mRNA [NM_001005187]	1) gene symbol	1#	OR6T1	-1.11335	1.45516		1.23734	2.27587		1.08144	1.00229
20858.1	A_23_P45799#	NM_004153	Homo sapiens origin recognition complex, subunit 1 (ORC1), transcript variant 1, mRNA [NM_004153]	1) gene symbol	1#	ORC1	1.42326	2.15514		1	1		1.5088	1.55362
7589.1	A_23_P169494#	NM_000607	Homo sapiens orosomucoid 1 (ORM1), mRNA [NM_000607]	1) gene symbol	1#	ORM1	-1.09389	1.04944		-1.40903	-2.01254		-1.0913	-1.81257
39370.1	A_23_P147245#	NM_017784	Homo sapiens oxysterol binding protein-like 10 (OSBPL10), transcript variant 1, mRNA [NM_017784]	1) gene symbol	1#	OSBPL10	-1.0027	-2.50044		-1.05686	-1.106		1.00674	-1.57429
11117.1	A_33_P3277373#	NM_020530	Homo sapiens oncostatin M (OSM), mRNA [NM_020530]	1) gene symbol	2#	OSM	-1.15961	-1.03906		-1.19847	1.88676		-1.96003	1.12168
125109	A_23_P323272#	NM_145260	Homo sapiens odd-skipped related transciption factor 1 (OSR1), mRNA [NM_145260]	1) gene symbol	1#	OSR1	1.54445	1.30681		-1.80114	-2.1144		1.13156	-1.25424
24217.1	A_24_P42389#	NM_207320	Homo sapiens OTU deubiquitinase 6A (OTUD6A), mRNA [NM_207320]	1) gene symbol	1#	OTUD6A	1.47456	-1.16023		-1.74235	-2.02443		1.2992	-1.21075
64140.1	A_33_P3263867#	NM_002562	Homo sapiens purinergic receptor P2X, ligand-gated ion channel, 7 (P2RX7), transcript variant 1, mRNA [NM_002562]	1) gene symbol	2#	P2RX7	-1.58657	-4.43721		1.05735	-1.15873		-1.08967	-1.26225
5002.1	A_33_P3417150#	NM_002563	Homo sapiens purinergic receptor P2Y, G-protein coupled, 1 (P2RY1), mRNA [NM_002563]	1) gene symbol	3#	P2RY1	1	1		2.80773	1.47355		1	1
21091.1	A_24_P165864#	NM_014879	Homo sapiens purinergic receptor P2Y, G-protein coupled, 14 (P2RY14), transcript variant 2, mRNA [NM_014879]	1) gene symbol	1#	P2RY14	-1.09046	2.06199		1.82937	1.64815		1.06987	2.49239
25822.1	A_33_P3413808#	NM_001124756	Homo sapiens poly(A) binding protein, cytoplasmic 1-like (PABPC1L), mRNA [NM_001124756]	1) gene symbol	2#	PABPC1L	1.21305	-1.3879		1.03671	1.06403		-2.21188	-1.26097
12540.1	A_23_P201747#	NM_007365	Homo sapiens peptidyl arginine deiminase, type II (PADI2), mRNA [NM_007365]	1) gene symbol	2#	PADI2	5.03745	3.00122		-1.29695	-1.16777		1.12271	-2.27814
17484.1	A_33_P3901921#	NM_017915	Homo sapiens PARP1 binding protein (PARPBP), mRNA [NM_017915]	1) gene symbol	3#	PARPBP	-1.30204	1.42936		2.2832	1.38033		-1.13751	1.34288
2241.1	A_33_P3234303#	ENST00000379123	paired box 6 [Source:HGNC Symbol;Acc:8620] [ENST00000379123]	1) gene symbol	4#	PAX6	-1.77358	-1.45544		2.05206	-1.05797		-2.37396	1
24293.1	A_33_P3350853#	NR_028090	Homo sapiens PAXIP1 antisense RNA 1 (head to head) (PAXIP1-AS1), long non-coding RNA [NR_028090]	2) poorly characterized	1#	PAXIP1-AS1	-1.52105	1.41082		1.94772	2.16303		-1.24892	1.15144
100172	A_32_P62997#	NM_018492	Homo sapiens PDZ binding kinase (PBK), transcript variant 1, mRNA [NM_018492]	1) gene symbol	1#	PBK	-1.18363	2.39177		-1.13301	-1.22083		1.11601	1.54751
22272.1	A_33_P3252381#	NR_015342	Homo sapiens prostate cancer associated 3 (non-protein coding) (PCA3), long non-coding RNA [NR_015342]	2) poorly characterized	1#	PCA3	-1.85434	1		1.60882	-1.08894		-2.20673	1
9532.1	A_23_P147255#	NM_020528	Homo sapiens poly(rC) binding protein 3 (PCBP3), transcript variant 1, mRNA [NM_020528]	1) gene symbol	2#	PCBP3	-1.55052	1.92513		-1.12297	-1.06798		1.30868	2.12879
59725.1	A_33_P3224362#	NM_020528	Homo sapiens poly(rC) binding protein 3 (PCBP3), transcript variant 1, mRNA [NM_020528]	1) gene symbol	2#	PCBP3	-1.969	1.98445		1.15462	1.15462		1.00848	2.51892
18361.1	A_33_P3349637#	NM_002587	Homo sapiens protocadherin 1 (PCDH1), transcript variant 1, mRNA [NM_002587]	1) gene symbol	2#	PCDH1	-1.20684	-5.7725		1.17562	1.06208		1.00594	-2.40915
44582.1	A_23_P390958#	NR_001281	Homo sapiens protocadherin beta 18 pseudogene (PCDHB18), non-coding RNA [NR_001281]	2) poorly characterized	1#	PCDHB18	1.09033	2.16973		1.69286	-1.03388		1	1
3985.1	A_23_P81262#	NM_018938	Homo sapiens protocadherin beta 4 (PCDHB4), mRNA [NM_018938]	1) gene symbol	1#	PCDHB4	1.14905	2.40226		-1.1539	1.21122		1.56763	1.64284
62575.1	A_24_P174793#	NM_000439	Homo sapiens proprotein convertase subtilisin/kexin type 1 (PCSK1), transcript variant 1, mRNA [NM_000439]	1) gene symbol	1#	PCSK1	1	-1.35826		1.83087	1.71251		1.16186	2.70135
3870.1	A_23_P151907#	NM_002570	Homo sapiens proprotein convertase subtilisin/kexin type 6 (PCSK6), transcript variant 1, mRNA [NM_002570]	1) gene symbol	2#	PCSK6	1.00206	1.29874		1.30776	2.0802		-1.15755	1.37714
18026.1	A_32_P142440#	NM_174936	Homo sapiens proprotein convertase subtilisin/kexin type 9 (PCSK9), transcript variant 1, mRNA [NM_174936]	1) gene symbol	1#	PCSK9	-1.60167	2.33224		-1.09409	-1.13035		-1.04644	1.58192
10315.1	A_23_P401106#	NM_002599	Homo sapiens phosphodiesterase 2A, cGMP-stimulated (PDE2A), transcript variant 1, mRNA [NM_002599]	1) gene symbol	1#	PDE2A	1.25699	-2.46397		1.25063	1.04829		1.17438	1.16475
15621.1	A_23_P10743#	NM_000283	Homo sapiens phosphodiesterase 6B, cGMP-specific, rod, beta (PDE6B), transcript variant 1, mRNA [NM_000283]	1) gene symbol	1#	PDE6B	1	-1.31354		-1.25566	-1.21779		2.10674	1.32477
83572.1	A_24_P197537#	NM_003719	Homo sapiens phosphodiesterase 8B (PDE8B), transcript variant 1, mRNA [NM_003719]	1) gene symbol	1#	PDE8B	-1.38155	2.60106		-1.27696	-1.18729		-1.07976	2.87936
43532.1	A_23_P113701#	NM_002607	Homo sapiens platelet-derived growth factor alpha polypeptide (PDGFA), transcript variant 1, mRNA [NM_002607]	1) gene symbol	2#	PDGFA	-1.04438	-2.27718		-1.01534	-1.06084		-1.14194	-1.5126
7099.1	A_24_P124349#	NM_025208	Homo sapiens platelet derived growth factor D (PDGFD), transcript variant 1, mRNA [NM_025208]	1) gene symbol	1#	PDGFD	-1.13566	2.13391		-1.21451	-1.04105		1.15734	2.22727
1128.1	A_33_P3223923#	NM_005313	Homo sapiens protein disulfide isomerase family A, member 3 (PDIA3), mRNA [NM_005313]	1) gene symbol	2#	PDIA3	1.02097	-2.05986		1.01771	-1.08683		-1.078	-1.16454
29863.1	A_24_P243749#	NM_002612	Homo sapiens pyruvate dehydrogenase kinase, isozyme 4 (PDK4), mRNA [NM_002612]	1) gene symbol	1#	PDK4	1.05284	2.23335		1.31769	1.30278		1.32832	1.25187
9973.1	A_24_P943301#	NM_001080471	Homo sapiens platelet endothelial aggregation receptor 1 (PEAR1), mRNA [NM_001080471]	1) gene symbol	1#	PEAR1	2.47896	-4.12274		-1.1019	1.06264		-1.03226	-1.36827
51555.1	A_23_P252471#	NM_000442	Homo sapiens platelet/endothelial cell adhesion molecule 1 (PECAM1), mRNA [NM_000442]	1) gene symbol	3#	PECAM1	1	1		1.99533	1.15452		1.01287	-1.20558
57951.1	A_23_P82503#	NM_001040152	Homo sapiens paternally expressed 10 (PEG10), transcript variant 1, mRNA [NM_001040152]	1) gene symbol	1#	PEG10	1.23766	1.99787		-1.148	-1.1376		1.23296	1.62594
22905.1	A_23_P417918#	NM_006211	Homo sapiens proenkephalin (PENK), transcript variant 2, mRNA [NM_006211]	1) gene symbol	1#	PENK	1.36664	2.17219		-1.06472	1.17777		-1.15313	-1.08085
16293.1	A_24_P79403#	NM_002619	Homo sapiens platelet factor 4 (PF4), mRNA [NM_002619]	1) gene symbol	1#	PF4	-1.92154	2.11261		1.15952	-1.07535		-1.05092	1.39267
5691.1	A_24_P63347#	NM_002620	Homo sapiens platelet factor 4 variant 1 (PF4V1), mRNA [NM_002620]	1) gene symbol	1#	PF4V1	1.21763	2.30519		-1.01524	1.50727		1.1974	1.38031
18299.1	A_33_P3268313#	NM_000290	Homo sapiens phosphoglycerate mutase 2 (muscle) (PGAM2), mRNA [NM_000290]	1) gene symbol	1#	PGAM2	-1.29648	2.15571		-1.43576	-1.07585		-1.06292	2.61574
42425.1	A_23_P79247#	NM_024989	Homo sapiens post-GPI attachment to proteins 1 (PGAP1), mRNA [NM_024989]	1) gene symbol	3#	PGAP1	1.57085	3.01022		1.21874	-1.24229		-1.04632	1
67062.1	A_24_P120907#	NM_021965	Homo sapiens phosphoglucomutase 5 (PGM5), mRNA [NM_021965]	1) gene symbol	2#	PGM5	1.29532	1.80363		-1.07843	-1.4166		-1.17081	-2.76463
27536.1	A_24_P238543#	NM_002637	Homo sapiens phosphorylase kinase, alpha 1 (muscle) (PHKA1), transcript variant 1, mRNA [NM_002637]	1) gene symbol	2#	PHKA1	-1.03348	-1.09327		1.32822	1.03183		1.37023	2.33882
8060.1	A_23_P47614#	NM_003311	Homo sapiens pleckstrin homology-like domain, family A, member 2 (PHLDA2), mRNA [NM_003311]	1) gene symbol	1#	PHLDA2	-1.08623	-3.09052		-1.09494	-1.20468		-1.06179	-1.31802
6098.1	A_33_P3271810#	NM_001289003	Homo sapiens PH domain and leucine rich repeat protein phosphatase 2 (PHLPP2), transcript variant 2, mRNA [NM_001289003]	1) gene symbol	2#	PHLPP2	1.01901	1.12862		1.1381	-2.25053		-1.60287	-1.09662
44010.1	A_24_P923102#	NM_001199290	Homo sapiens PHOSPHO2-KLHL23 readthrough (PHOSPHO2-KLHL23), mRNA [NM_001199290]	1) gene symbol	1#	PHOSPHO2-KLHL23	1.05758	2.2709		1.27639	1.2862		1.04892	1.95959
14807.1	A_33_P3254096#	NM_015886	Homo sapiens peptidase inhibitor 15 (PI15), mRNA [NM_015886]	1) gene symbol	1#	PI15	1	1		1.52878	2.26307		1	1
4109.1	A_33_P3215640#	NM_153370	Homo sapiens peptidase inhibitor 16 (PI16), transcript variant 1, mRNA [NM_153370]	1) gene symbol	1#	PI16	1.14658	3.33643		1.46166	1.46166		-1.05611	1
57153.1	A_24_P288754#	NM_002641	Homo sapiens phosphatidylinositol glycan anchor biosynthesis, class A (PIGA), transcript variant 1, mRNA [NM_002641]	1) gene symbol	1#	PIGA	1.01018	-2.01987		-1.07464	-1.23456		1.12169	-1.53631
5863.1	A_33_P3593774#	NM_003629	Homo sapiens phosphoinositide-3-kinase, regulatory subunit 3 (gamma) (PIK3R3), transcript variant 1, mRNA [NM_003629]	1) gene symbol	1#	PIK3R3	1.00114	1.53333		-1.3013	-1.16972		1.07446	2.24212
3342.1	A_33_P3222341#	NM_012417	Homo sapiens phosphatidylinositol transfer protein, cytoplasmic 1 (PITPNC1), transcript variant 1, mRNA [NM_012417]	1) gene symbol	2#	PITPNC1	2.07343	1.60187		-1.42383	-1.03975		1.42979	1.22006
7610.1	A_33_P3421821#	NM_001004426	Homo sapiens phospholipase A2, group VI (cytosolic, calcium-independent) (PLA2G6), transcript variant 2, mRNA [NM_001004426]	1) gene symbol	2#	PLA2G6	2.07843	2.07843		1	1		1	1
6587.1	A_24_P183128#	NM_016619	Homo sapiens placenta-specific 8 (PLAC8), transcript variant 2, mRNA [NM_016619]	1) gene symbol	2#	PLAC8	1	-3.16303		-1.16084	-2.05587		-1.04089	1.21502
1670.1	A_23_P24104#	NM_002658	Homo sapiens plasminogen activator, urokinase (PLAU), transcript variant 1, mRNA [NM_002658]	1) gene symbol	2#	PLAU	1.17436	-2.7488		-1.18429	-1.12928		-1.04191	-1.01257
21179.1	A_33_P3306146#	NM_001145031	Homo sapiens plasminogen activator, urokinase (PLAU), transcript variant 2, mRNA [NM_001145031]	1) gene symbol	2#	PLAU	-1.03711	-3.09245		-1.04757	1.13113		1.10893	1.0858
898.1	A_33_P3381623#	NM_153021	Homo sapiens phospholipase B1 (PLB1), transcript variant 1, mRNA [NM_153021]	1) gene symbol	3#	PLB1	-1.45406	1		-1.39894	-1.5085		1.05538	2.15514
9664.1	A_33_P3260614#	NM_004573	Homo sapiens phospholipase C, beta 2 (PLCB2), transcript variant 1, mRNA [NM_004573]	1) gene symbol	1#	PLCB2	-1.05827	-2.08511		-1.21137	-1.3801		-1.00758	-1.13768
33542.1	A_33_P3346669#	NM_016341	Homo sapiens phospholipase C, epsilon 1 (PLCE1), transcript variant 1, mRNA [NM_016341]	1) gene symbol	2#	PLCE1	1.37208	3.20954		1.44506	-1.21556		-1.00153	1.16572
123901	A_23_P35617#	NM_016341	Homo sapiens phospholipase C, epsilon 1 (PLCE1), transcript variant 1, mRNA [NM_016341]	1) gene symbol	2#	PLCE1	-1.10734	2.19947		-1.14718	-1.6552		-1.06797	1.69817
27856.1	A_33_P3327041#	NR_033969	Homo sapiens PLCE1 antisense RNA 1 (PLCE1-AS1), long non-coding RNA [NR_033969]	2) poorly characterized	1#	PLCE1-AS1	-1.10651	-3.3877		1.06665	-1.47312		-1.05249	-1.0556
68454.1	A_24_P334248#	NM_014996	Homo sapiens phospholipase C, eta 1 (PLCH1), transcript variant 2, mRNA [NM_014996]	1) gene symbol	2#	PLCH1	1.4207	2.14286		1	-1.18128		-1.3205	1.36494
37059.1	A_23_P151506#	NM_016445	Homo sapiens pleckstrin 2 (PLEK2), mRNA [NM_016445]	1) gene symbol	1#	PLEK2	-1.949	-3.84885		1.10151	-1.15479		1.08487	1.02748
25301.1	A_33_P3336657#	NM_001080475	Homo sapiens pleckstrin homology domain containing, family M, member 3 (PLEKHM3), mRNA [NM_001080475]	1) gene symbol	3#	PLEKHM3	1.45065	1.59104		-1.4296	-2.01075		-1.44691	1.09845
15297.1	A_32_P220750#	NM_001032392	Homo sapiens plasminogen-like B1 (PLGLB1), mRNA [NM_001032392]	1) gene symbol	2#	PLGLB1	1.4722	-1.13799		1.09834	1.41673		-1.30052	-2.19018
7548.1	A_33_P3258617#	ENST00000380464	perilipin 2 [Source:HGNC Symbol;Acc:248] [ENST00000380464]	1) gene symbol	2#	PLIN2	-1.57218	1.759		1.11985	1.17935		-1.05681	2.22261
57631.1	A_33_P3400763#	NM_001080400	Homo sapiens perilipin 4 (PLIN4), mRNA [NM_001080400]	1) gene symbol	1#	PLIN4	-2.29671	2.16138		1.68518	1.42813		2.4346	1.69096
64558.1	A_32_P50223#	NM_001243079	Homo sapiens polo-like kinase 5 (PLK5), mRNA [NM_001243079]	1) gene symbol	1#	PLK5	1.42715	1.99797		1.07139	1.12348		1	1
5469.1	A_24_P414803#	NM_002667	Homo sapiens phospholamban (PLN), mRNA [NM_002667]	1) gene symbol	1#	PLN	-1.2297	2.00407		-1.0719	-1.28544		1.38287	1.21134
12723.1	A_23_P91910#	NM_020353	Homo sapiens phospholipid scramblase 4 (PLSCR4), transcript variant 2, mRNA [NM_020353]	1) gene symbol	1#	PLSCR4	-1.33377	-2.00205		1.11556	1.12316		-1.11326	-1.23966
6729.1	A_33_P3209885#	NM_020405	Homo sapiens plexin domain containing 1 (PLXDC1), mRNA [NM_020405]	1) gene symbol	3#	PLXDC1	-1.05555	2.10814		-1.38031	1.22486		1.2289	1.65951
1083.1	A_33_P3354646#	NM_006229	Homo sapiens pancreatic lipase-related protein 1 (PNLIPRP1), mRNA [NM_006229]	1) gene symbol	2#	PNLIPRP1	-1.09538	-1.14257		-1.06652	1.32732		1.10519	2.08589
16224.1	A_24_P389415#	NM_007257	Homo sapiens paraneoplastic Ma antigen 2 (PNMA2), mRNA [NM_007257]	1) gene symbol	1#	PNMA2	-1.15511	4.19188		1	1		1.20435	2.7183
1330.1	A_23_P352950#	NM_052926	Homo sapiens paraneoplastic Ma antigen family member 5 (PNMA5), transcript variant 3, mRNA [NM_052926]	1) gene symbol	1#	PNMA5	-1.09085	-2.7029		1.01328	-1.03461		-1.06335	-1.12
41646.1	A_33_P3233436#	NM_032882	Homo sapiens paraneoplastic Ma antigen family member 6A (PNMA6A), mRNA [NM_032882]	1) gene symbol	2#	PNMA6A	-1.01485	-2.61789		-1.05717	-1.31137		1.09128	-1.06699
5840.1	A_33_P3292196#	NM_032882	Homo sapiens paraneoplastic Ma antigen family member 6A (PNMA6A), mRNA [NM_032882]	1) gene symbol	2#	PNMA6A	-1.71049	-3.60558		1.21406	1.11418		-1.12504	1.03754
13618.1	A_33_P3296366#	NM_015720	Homo sapiens podocalyxin-like 2 (PODXL2), mRNA [NM_015720]	1) gene symbol	2#	PODXL2	-1.10336	1.06226		1.18504	1.99678		1.17318	1.2855
37631.1	A_33_P3308167#	NR_003655	Homo sapiens polymerase (RNA) II (DNA directed) polypeptide J4, pseudogene (POLR2J4), non-coding RNA [NR_003655]	2) poorly characterized	2#	POLR2J4	1.24915	1.73791		-1.00232	1.4916		2.43218	1.12412
24219.1	A_23_P41942#	NM_006467	Homo sapiens polymerase (RNA) III (DNA directed) polypeptide G (32kD) (POLR3G), mRNA [NM_006467]	1) gene symbol	2#	POLR3G	-2.11347	-2.09264		1.2788	1.17893		-1.01286	1.10629
28080.1	A_23_P358597#	NM_022361	Homo sapiens popeye domain containing 3 (POPDC3), transcript variant 1, mRNA [NM_022361]	1) gene symbol	1#	POPDC3	1.07198	-2.05206		-1.01821	1.06317		-1.03929	-1.04815
10448.1	A_33_P3511265#	NM_006475	Homo sapiens periostin, osteoblast specific factor (POSTN), transcript variant 1, mRNA [NM_006475]	1) gene symbol	1#	POSTN	-1.01221	-120.717		1.03022	1.02794		-1.02503	-1.83522
47341.1	A_23_P108294#	NM_177543	Homo sapiens phosphatidic acid phosphatase type 2C (PPAP2C), transcript variant 3, mRNA [NM_177543]	1) gene symbol	1#	PPAP2C	1.04691	-4.10091		-1.04458	-1.05371		1.04571	-1.27666
32279.1	A_23_P18447#	NM_013261	Homo sapiens peroxisome proliferator-activated receptor gamma, coactivator 1 alpha (PPARGC1A), mRNA [NM_013261]	1) gene symbol	1#	PPARGC1A	-1.10403	2.8105		1	1		1.19303	1.82799
10874.1	A_33_P3239123#	ENST00000372550	peptidylprolyl isomerase H (cyclophilin H) [Source:HGNC Symbol;Acc:14651] [ENST00000372550]	1) gene symbol	3#	PPIH	1.24987	1.30654		-2.05222	-1.22414		-1.02559	1.42266
129242	A_33_P3211634#	NM_001286361	Homo sapiens peptidylprolyl isomerase (cyclophilin)-like 6 (PPIL6), transcript variant 4, mRNA [NM_001286361]	1) gene symbol	2#	PPIL6	-1.73979	-2.12188		1.12106	-1.27246		-1.3845	-1.56001
16067.1	A_23_P111361#	NM_173672	Homo sapiens peptidylprolyl isomerase (cyclophilin)-like 6 (PPIL6), transcript variant 1, mRNA [NM_173672]	1) gene symbol	2#	PPIL6	-1.43476	-2.31781		1.10073	1.11129		-1.11579	-1.03896
17871.1	A_23_P106906#	NM_002705	Homo sapiens periplakin (PPL), mRNA [NM_002705]	1) gene symbol	1#	PPL	-1.49012	-1.25944		1.38127	2.21115		1.20885	1.83319
26679.1	A_33_P3257607#	NM_001197131	Homo sapiens protein phosphatase 1, regulatory subunit 12B (PPP1R12B), transcript variant 7, mRNA [NM_001197131]	1) gene symbol	4#	PPP1R12B	1.09706	2.0116		-1.06732	-1.1324		-1.19892	1.20518
424.1	A_23_P45011#	NM_030949	Homo sapiens protein phosphatase 1, regulatory (inhibitor) subunit 14C (PPP1R14C), mRNA [NM_030949]	1) gene symbol	1#	PPP1R14C	1.19257	2.0613		1.04392	1.05782		-1.00176	2.52563
2244.1	A_32_P66364#	NM_001080545	Homo sapiens protein phosphatase 1, regulatory (inhibitor) subunit 1C (PPP1R1C), transcript variant 3, mRNA [NM_001080545]	1) gene symbol	2#	PPP1R1C	1.14778	-2.19391		-1.29402	1.04281		1.08613	-1.86421
24052.1	A_33_P3252048#	NM_001007533	Homo sapiens protein phosphatase 1, regulatory subunit 27 (PPP1R27), mRNA [NM_001007533]	1) gene symbol	2#	PPP1R27	-2.02287	-3.4273		-1.54882	-1.91662		-2.39104	-2.6624
2275.1	A_23_P213620#	NM_001271948	Homo sapiens protein phosphatase 2, regulatory subunit B, beta (PPP2R2B), transcript variant 10, mRNA [NM_001271948]	1) gene symbol	1#	PPP2R2B	-1.45846	2.56959		-1.10375	1.02166		-1.02048	2.4
19413.1	A_23_P43317#	NM_021619	Homo sapiens PR domain containing 12 (PRDM12), mRNA [NM_021619]	1) gene symbol	1#	PRDM12	-1.20975	-2.59671		-1.35465	-1.59959		1.22834	1.13087
11863.1	A_33_P3398722#	BC030136	Homo sapiens PR domain containing 5, mRNA (cDNA clone IMAGE:4137157), partial cds. [BC030136]	1) gene symbol	3#	PRDM5	-1.44928	-1.28175		1.23489	1.96109		1.22925	-1.01484
51497.1	A_23_P413641#	NM_020820	Homo sapiens phosphatidylinositol-3,4,5-trisphosphate-dependent Rac exchange factor 1 (PREX1), mRNA [NM_020820]	1) gene symbol	1#	PREX1	-1.12055	2.00729		1.02223	-1.00593		-1.06577	1.84687
46428.1	A_33_P3394993#	NM_025170	Homo sapiens phosphatidylinositol-3,4,5-trisphosphate-dependent Rac exchange factor 2 (PREX2), transcript variant 2, mRNA [NM_025170]	1) gene symbol	2#	PREX2	-1.67424	-1.78766		-1.34681	-2.18789		-1.11875	-1.91633
10332.1	A_32_P65616#	NM_000948	Homo sapiens prolactin (PRL), transcript variant 1, mRNA [NM_000948]	1) gene symbol	1#	PRL	1.02972	2.23545		1.01111	1.43171		-1.02232	2.24439
17376.1	A_23_P143006#	NM_015893	Homo sapiens prolactin releasing hormone (PRLH), mRNA [NM_015893]	1) gene symbol	1#	PRLH	-1.72688	-1.57771		1.15202	2.24664		1.094	1.25805
27133.1	A_33_P3338341#	NM_016335	Homo sapiens proline dehydrogenase (oxidase) 1 (PRODH), transcript variant 1, mRNA [NM_016335]	1) gene symbol	3#	PRODH	-1.36986	-2.12634		-1.61415	-1.62062		-1.888	-1.43134
47008.1	A_33_P3389827#	NM_001165978	Homo sapiens prominin 2 (PROM2), transcript variant 1, mRNA [NM_001165978]	1) gene symbol	2#	PROM2	-1.67604	-1.01775		2.05565	1.26611		-1.45012	1
7611.1	A_23_P13713#	NM_006262	Homo sapiens peripherin (PRPH), mRNA [NM_006262]	1) gene symbol	1#	PRPH	-1.68264	-4.86355		-1.19001	-1.22879		-1.12668	-1.75366
8316.1	A_23_P214459#	NM_000322	Homo sapiens peripherin 2 (retinal degeneration, slow) (PRPH2), mRNA [NM_000322]	1) gene symbol	1#	PRPH2	-1.06233	-2.32215		-1.0496	-1.01076		1.02142	-1.42581
73043.1	A_24_P178300#	NM_001080835	Homo sapiens proline rich 21 (PRR21), mRNA [NM_001080835]	1) gene symbol	1#	PRR21	-1.09008	-1.0549		1.14244	-1.56017		2.25081	-1.90465
42315.1	A_33_P3312642#	NM_001122716	Homo sapiens proline rich 32 (PRR32), mRNA [NM_001122716]	1) gene symbol	1#	PRR32	1	-1.81423		-1.45678	-2.22081		1.14033	-1.38041
10194.1	A_23_P127663#	NM_024081	Homo sapiens proline rich Gla (G-carboxyglutamic acid) 4 (transmembrane) (PRRG4), mRNA [NM_024081]	1) gene symbol	1#	PRRG4	1.08704	2.01378		1.20186	-1.0012		-1.07799	1.2748
908.1	A_33_P3407529#	NM_001174164	Homo sapiens proline-rich transmembrane protein 4 (PRRT4), transcript variant 1, mRNA [NM_001174164]	1) gene symbol	1#	PRRT4	-1.53933	1		1.78488	-1.16367		-1.99512	1
33656.1	A_23_P350719#	NR_026864	Homo sapiens protease, serine, 30, pseudogene (PRSS30P), non-coding RNA [NR_026864]	2) poorly characterized	1#	PRSS30P	1.36687	2.11295		1.1103	1.26555		-1.21775	1.28343
5753.1	A_23_P42397#	NM_153362	Homo sapiens protease, serine, 35 (PRSS35), transcript variant 2, mRNA [NM_153362]	1) gene symbol	1#	PRSS35	-1.54194	2.08368		-1.00118	1.21431		1.02818	1.36305
59989.1	A_23_P71379#	NM_005672	Homo sapiens prostate stem cell antigen (PSCA), transcript variant 1, mRNA [NM_005672]	1) gene symbol	1#	PSCA	-1.52646	3.19844		1.32839	1.52616		-1.26216	2.31874
17275.1	A_24_P357726#	NM_182707	Homo sapiens pregnancy specific beta-1-glycoprotein 8 (PSG8), transcript variant 1, mRNA [NM_182707]	1) gene symbol	2#	PSG8	-2.01449	2.36801		-1.08695	-1.0859		1.09827	1.63882
50372.1	A_33_P3241334#	ENST00000595404	pregnancy specific beta-1-glycoprotein 9 [Source:HGNC Symbol;Acc:9526] [ENST00000595404]	1) gene symbol	2#	PSG9	-3.56493	10.7118		1.21685	1.1224		-1.13588	1.84528
26406.1	A_33_P3415410#	NM_001083602	Homo sapiens patched 1 (PTCH1), transcript variant 1a, mRNA [NM_001083602]	1) gene symbol	3#	PTCH1	1.12559	2.09747		-1.20698	1.33532		-1.21111	1.74559
58811.1	A_24_P106910#	NM_001083602	Homo sapiens patched 1 (PTCH1), transcript variant 1a, mRNA [NM_001083602]	1) gene symbol	3#	PTCH1	-1.65758	1.40476		1.54042	1.27223		-1.08473	2.45096
49859.1	A_33_P3317253#	NM_001001484	Homo sapiens phosphotriesterase related (PTER), transcript variant 1, mRNA [NM_001001484]	1) gene symbol	1#	PTER	1.10555	-2.63684		-1.27527	-1.51303		1.23198	1.11286
128712	A_23_P103328#	NM_198714	Homo sapiens prostaglandin E receptor 3 (subtype EP3) (PTGER3), transcript variant 4, mRNA [NM_198714]	1) gene symbol	4#	PTGER3	1.55021	2.0659		-1.23459	-1.38386		-1.15893	-1.40879
26845.1	A_23_P148047#	NM_000958	Homo sapiens prostaglandin E receptor 4 (subtype EP4) (PTGER4), mRNA [NM_000958]	1) gene symbol	1#	PTGER4	1.10695	-2.26228		-1.00563	-1.0471		1.1016	-1.48235
41500.1	A_23_P340848#	NM_000960	Homo sapiens prostaglandin I2 (prostacyclin) receptor (IP) (PTGIR), mRNA [NM_000960]	1) gene symbol	1#	PTGIR	1.11864	-2.3828		-1.03826	-1.2057		-1.02366	-1.44991
62741.1	A_24_P48723#	NM_000961	Homo sapiens prostaglandin I2 (prostacyclin) synthase (PTGIS), mRNA [NM_000961]	1) gene symbol	1#	PTGIS	-1.2181	-2.04571		1.22381	1.14418		1.02616	1.39372
15112.1	A_24_P64167#	NM_000962	Homo sapiens prostaglandin-endoperoxide synthase 1 (prostaglandin G/H synthase and cyclooxygenase) (PTGS1), transcript variant 1, mRNA [NM_000962]	1) gene symbol	2#	PTGS1	1.20426	2.26288		1.15252	1.31107		1.0131	2.11249
30194.1	A_23_P216966#	NM_000962	Homo sapiens prostaglandin-endoperoxide synthase 1 (prostaglandin G/H synthase and cyclooxygenase) (PTGS1), transcript variant 1, mRNA [NM_000962]	1) gene symbol	2#	PTGS1	1.27606	2.90988		1.27776	1.35216		1.00721	2.80116
10217.1	A_23_P53390#	NM_002837	Homo sapiens protein tyrosine phosphatase, receptor type, B (PTPRB), transcript variant 2, mRNA [NM_002837]	1) gene symbol	1#	PTPRB	1	-8.2917		-1.26765	1.12649		1.32861	-2.82431
56577.1	A_33_P3309526#	NM_002838	Homo sapiens protein tyrosine phosphatase, receptor type, C (PTPRC), transcript variant 1, mRNA [NM_002838]	1) gene symbol	5#	PTPRC	1.1947	1.09543		-2.11377	1		1.42429	1.01566
56946.1	A_23_P101642#	NM_002842	Homo sapiens protein tyrosine phosphatase, receptor type, H (PTPRH), transcript variant 1, mRNA [NM_002842]	1) gene symbol	1#	PTPRH	-1.40729	-6.52123		1.24957	1.03671		-1.19861	-1.98926
53423.1	A_33_P3252800#	NM_002849	Homo sapiens protein tyrosine phosphatase, receptor type, R (PTPRR), transcript variant 1, mRNA [NM_002849]	1) gene symbol	2#	PTPRR	1	-2.13353		-1.05955	-1.01561		1.28337	-1.77667
73546.1	A_23_P47924#	NM_002849	Homo sapiens protein tyrosine phosphatase, receptor type, R (PTPRR), transcript variant 1, mRNA [NM_002849]	1) gene symbol	2#	PTPRR	1	-7.93436		-1.04101	-1.1882		1.0816	-1.75932
33438.1	A_23_P121064#	NM_002852	Homo sapiens pentraxin 3, long (PTX3), mRNA [NM_002852]	1) gene symbol	1#	PTX3	-1.19762	-13.1606		-1.08149	-1.11826		1.05696	1.02691
7382.1	A_33_P3236392#	NM_030916	Homo sapiens poliovirus receptor-related 4 (PVRL4), mRNA [NM_030916]	1) gene symbol	1#	PVRL4	-1.21836	-3.83959		-1.13443	-1.0859		1.12014	-1.925
12184.1	A_33_P3212570#	NR_102400	Homo sapiens PYCARD opposite strand (PYCARDOS), long non-coding RNA [NR_102400]	2) poorly characterized	1#	PYCARDOS	-1.4513	-1.09863		1.42575	1.33511		-1.07715	2.03156
15495.1	A_23_P107612#	NM_004163	Homo sapiens RAB27B, member RAS oncogene family (RAB27B), mRNA [NM_004163]	1) gene symbol	1#	RAB27B	-1.30808	1.30554		2.01909	-1.01026		-1.27702	1.37015
79748.1	A_23_P252541#	NM_177403	Homo sapiens RAB7B, member RAS oncogene family (RAB7B), transcript variant 1, mRNA [NM_177403]	1) gene symbol	1#	RAB7B	1.12105	2.0544		1.01104	1.05824		1.12906	1.56849
15511.1	A_23_P218770#	NM_002872	Homo sapiens ras-related C3 botulinum toxin substrate 2 (rho family, small GTP binding protein Rac2) (RAC2), mRNA [NM_002872]	1) gene symbol	3#	RAC2	-1.27939	-2.64252		1.19907	1.01566		-1.16308	-1.14471
5895.1	A_23_P74115#	NM_003579	Homo sapiens RAD54-like (S. cerevisiae) (RAD54L), transcript variant 1, mRNA [NM_003579]	1) gene symbol	1#	RAD54L	-1.20505	1.72103		1.18256	1.14515		-1.11797	2.03753
64069.1	A_23_P1962#	NM_004585	Homo sapiens retinoic acid receptor responder (tazarotene induced) 3 (RARRES3), mRNA [NM_004585]	1) gene symbol	1#	RARRES3	1.11547	-2.21572		-1.06251	-1.20718		1.01399	-1.19825
109740	A_23_P3371#	NM_002891	Homo sapiens Ras protein-specific guanine nucleotide-releasing factor 1 (RASGRF1), transcript variant 1, mRNA [NM_002891]	1) gene symbol	2#	RASGRF1	1	-1.90985		-1.1459	-1.248		-1.11111	-2.11261
19528.1	A_23_P3379#	NM_002891	Homo sapiens Ras protein-specific guanine nucleotide-releasing factor 1 (RASGRF1), transcript variant 1, mRNA [NM_002891]	1) gene symbol	2#	RASGRF1	1	-3.42081		-1.06028	-1.34245		-1.09263	-1.49986
29572.1	A_23_P133386#	NM_006909	Homo sapiens Ras protein-specific guanine nucleotide-releasing factor 2 (RASGRF2), mRNA [NM_006909]	1) gene symbol	1#	RASGRF2	-1.03737	-3.28703		1.14713	-1.06002		-1.00983	-1.1869
15251.1	A_23_P14124#	NM_206827	Homo sapiens RAS-like, family 11, member A (RASL11A), mRNA [NM_206827]	1) gene symbol	1#	RASL11A	-1.27555	2.0895		-1.03464	-1.18987		-1.16596	2.51215
38801.1	A_23_P69738#	NM_023940	Homo sapiens RAS-like, family 11, member B (RASL11B), mRNA [NM_023940]	1) gene symbol	1#	RASL11B	1.11891	2.04104		1.2929	-1.03226		-1.24095	1.46395
12827.1	A_23_P75283#	NM_006744	Homo sapiens retinol binding protein 4, plasma (RBP4), mRNA [NM_006744]	1) gene symbol	1#	RBP4	1.11519	2.86922		1.24482	1.46074		-1.2225	1.96537
73530.1	A_23_P34637#	NM_000537	Homo sapiens renin (REN), mRNA [NM_000537]	1) gene symbol	1#	REN	1.27311	2.9892		-1.23103	-1.44996		-1.10685	1.24953
2850.1	A_23_P137157#	NM_002910	Homo sapiens renin binding protein (RENBP), mRNA [NM_002910]	1) gene symbol	1#	RENBP	1.35325	-2.09971		-1.34147	-1.08385		1.15811	-1.32742
9491.1	A_32_P100109#	NM_004726	Homo sapiens RALBP1 associated Eps domain containing 2 (REPS2), transcript variant 1, mRNA [NM_004726]	1) gene symbol	2#	REPS2	1	-2.05387		-1.02283	-1.12352		1.36421	-1.69448
12363.1	A_33_P3281741#	NM_001145664	Homo sapiens RFX family member 8, lacking RFX DNA binding domain (RFX8), mRNA [NM_001145664]	1) gene symbol	1#	RFX8	1.62456	-2.862		-1.10282	1.12469		1.14236	-1.19879
20285.1	A_24_P363100#	NM_001012761	Homo sapiens repulsive guidance molecule family member b (RGMB), mRNA [NM_001012761]	1) gene symbol	1#	RGMB	1.14882	-2.13367		-1.08021	1.12736		1.04825	-1.3358
25911.1	A_23_P118122#	NM_003834	Homo sapiens regulator of G-protein signaling 11 (RGS11), transcript variant 2, mRNA [NM_003834]	1) gene symbol	1#	RGS11	1.36231	-3.59441		1.0161	-1.22666		-1.00769	-2.0561
20150.1	A_23_P217845#	NM_002928	Homo sapiens regulator of G-protein signaling 16 (RGS16), mRNA [NM_002928]	1) gene symbol	2#	RGS16	1.2841	1.9703		-2.35993	-1.9063		1.11968	1.13101
26947.1	A_23_P156861#	NM_012419	Homo sapiens regulator of G-protein signaling 17 (RGS17), mRNA [NM_012419]	1) gene symbol	1#	RGS17	1	-2.96872		1.21264	-1.10056		-1.81198	-2.31167
69135.1	A_23_P329870#	NM_024599	Homo sapiens rhomboid 5 homolog 2 (Drosophila) (RHBDF2), transcript variant 1, mRNA [NM_024599]	1) gene symbol	1#	RHBDF2	-1.15344	-6.47737		1.01103	-1.29002		-1.10454	-1.31968
71657.1	A_23_P62634#	NM_020485	Homo sapiens Rh blood group, CcEe antigens (RHCE), transcript variant 1, mRNA [NM_020485]	1) gene symbol	1#	RHCE	-1.05721	2.58686		1.08511	-1.21655		-1.04401	1.69602
12362.1	A_33_P3387616#	NM_052924	Homo sapiens rhophilin, Rho GTPase binding protein 1 (RHPN1), mRNA [NM_052924]	1) gene symbol	1#	RHPN1	-1.41107	1.1961		1.24307	2.14834		1.04178	1.23179
17408.1	A_23_P166526#	NM_015653	Homo sapiens RIB43A domain with coiled-coils 2 (RIBC2), mRNA [NM_015653]	1) gene symbol	1#	RIBC2	1.10717	2.14694		1	-1.14841		1.76334	2.22116
26929.1	A_33_P3218832#	NM_014989	Homo sapiens regulating synaptic membrane exocytosis 1 (RIMS1), transcript variant 1, mRNA [NM_014989]	1) gene symbol	2#	RIMS1	1.03992	-3.26165		-1.13294	1.0454		-1.19642	-4.17711
53426.1	A_23_P147786#	NM_014677	Homo sapiens regulating synaptic membrane exocytosis 2 (RIMS2), transcript variant 2, mRNA [NM_014677]	1) gene symbol	2#	RIMS2	1.01367	-2.76926		1.01651	1.11839		-1.04863	-2.14334
63561.1	A_33_P3235546#	NM_014747	Homo sapiens regulating synaptic membrane exocytosis 3 (RIMS3), mRNA [NM_014747]	1) gene symbol	2#	RIMS3	1.19115	-1.78512		-1.42916	-2.06274		-1.37692	-1.73835
3535.1	A_32_P38645#	NM_182970	Homo sapiens regulating synaptic membrane exocytosis 4 (RIMS4), transcript variant 2, mRNA [NM_182970]	1) gene symbol	1#	RIMS4	-2.69362	-1.57172		-1.06849	1.22715		-1.01172	2.13431
12429.1	A_33_P3394075#	NM_006912	Homo sapiens Ras-like without CAAX 1 (RIT1), transcript variant 2, mRNA [NM_006912]	1) gene symbol	1#	RIT1	-1.19408	1.23256		1.40073	1.05636		1.52407	1.95286
5359.1	A_33_P3382860#	NM_005440	Homo sapiens Rho family GTPase 2 (RND2), mRNA [NM_005440]	1) gene symbol	1#	RND2	-1.01972	1.66159		1.33655	1.18286		-1.07951	2.01176
47482.1	A_24_P297480#	NM_178861	Homo sapiens ring finger protein 113B (RNF113B), mRNA [NM_178861]	1) gene symbol	1#	RNF113B	1.02404	-1.38329		-1.32604	-1.07383		-1.51081	-2.12477
10569.1	A_33_P3519424#	AK057135	Homo sapiens cDNA FLJ32573 fis, clone SPLEN2000210. [AK057135]	2) poorly characterized	1#	RNF144A-AS1	-1.12152	1.51767		1.08582	1.88081		1.0922	2.53003
50377.1	A_23_P327140#	NM_001256071	Homo sapiens ring finger protein 213 (RNF213), transcript variant 3, mRNA [NM_001256071]	1) gene symbol	2#	RNF213	-1.07723	-2.2091		-1.16822	-1.20622		-1.06873	-1.29407
3027.1	A_23_P344421#	NM_019055	Homo sapiens roundabout, axon guidance receptor, homolog 4 (Drosophila) (ROBO4), mRNA [NM_019055]	1) gene symbol	1#	ROBO4	-1.06875	-2.09747		1.16467	-1.44201		-1.18569	-1.22267
9706.1	A_33_P3299656#	NM_000328	Homo sapiens retinitis pigmentosa GTPase regulator (RPGR), transcript variant A, mRNA [NM_000328]	1) gene symbol	3#	RPGR	-1.05059	-1.97939		1.04515	-1.13595		-1.0842	1.0301
10530.1	A_33_P3281552#	NM_001034853	Homo sapiens retinitis pigmentosa GTPase regulator (RPGR), transcript variant C, mRNA [NM_001034853]	1) gene symbol	3#	RPGR	1.25095	-1.83299		-1.17301	1.28894		2.30588	1.30013
33149.1	A_23_P108932#	NR_002229	Homo sapiens ribosomal protein L23a pseudogene 32 (RPL23AP32), non-coding RNA [NR_002229]	2) poorly characterized	1#	RPL23AP32	1.00564	1.09142		1.49582	2.14265		1.15472	1.03593
2479.1	A_33_P3420327#	CA413366	UI-H-EU1-bae-h-06-0-UI.s1 NCI_CGAP_Ct1 Homo sapiens cDNA clone UI-H-EU1-bae-h-06-0-UI 3', mRNA sequence [CA413366]	2) poorly characterized	2#	RPPH1	1.19315	-2.49887		-1.59801	1.1253		-1.06415	-1.55016
25163.1	A_24_P225616#	NM_001034	Homo sapiens ribonucleotide reductase M2 (RRM2), transcript variant 2, mRNA [NM_001034]	1) gene symbol	1#	RRM2	1.09603	2.18788		-1.58143	1.20956		1.23123	1.49751
21116.1	A_24_P28722#	NM_080657	Homo sapiens radical S-adenosyl methionine domain containing 2 (RSAD2), mRNA [NM_080657]	1) gene symbol	2#	RSAD2	-1.11547	-7.78964		-1.03057	-1.21894		1.0466	-1.65671
21286.1	A_33_P3251562#	NM_001038633	Homo sapiens R-spondin 1 (RSPO1), transcript variant 1, mRNA [NM_001038633]	1) gene symbol	1#	RSPO1	1.04781	2.50231		1	1		1.20949	1.28534
4134.1	A_32_P471485#	NM_001282941	Homo sapiens rhotekin 2 (RTKN2), transcript variant 2, mRNA [NM_001282941]	1) gene symbol	3#	RTKN2	-1.09569	2.25687		1.02567	-1.18319		-1.16236	1.14761
9226.1	A_24_P34155#	NM_001122607	Homo sapiens runt-related transcription factor 1 (RUNX1), transcript variant 3, mRNA [NM_001122607]	1) gene symbol	5#	RUNX1	-1.0263	-2.78889		-1.11176	-1.21376		-1.07209	-1.22037
31888.1	A_23_P137984#	NM_002966	Homo sapiens S100 calcium binding protein A10 (S100A10), mRNA [NM_002966]	1) gene symbol	1#	S100A10	-1.27331	-4.53065		1.03692	-1.09934		-1.01403	-1.70494
3483.1	A_24_P335092#	NM_000331	Homo sapiens serum amyloid A1 (SAA1), transcript variant 1, mRNA [NM_000331]	1) gene symbol	1#	SAA1	-2.23596	-12.7784		1.07739	-1.23152		-1.07396	-1.02238
17947.1	A_33_P3408918#	NM_030754	Homo sapiens serum amyloid A2 (SAA2), transcript variant 1, mRNA [NM_030754]	1) gene symbol	2#	SAA2	1.06619	-3.54506		1.03399	-1.26405		-1.04791	1.06682
10848.1	A_33_P3326225#	NM_001101676	Homo sapiens sterile alpha motif domain containing 12 (SAMD12), transcript variant 1, mRNA [NM_001101676]	1) gene symbol	2#	SAMD12	-1.26163	-2.08891		-1.16125	-1.03376		1.14426	1.09187
34174.1	A_24_P115507#	NM_007101	Homo sapiens sarcosine dehydrogenase (SARDH), transcript variant 1, mRNA [NM_007101]	1) gene symbol	3#	SARDH	-1.09961	1.23175		-1.10822	-2.04755		1.16868	1.14902
137290	A_33_P3371727#	ENST00000379253	spermidine/spermine N1-acetyltransferase 1 [Source:HGNC Symbol;Acc:10540] [ENST00000379253]	1) gene symbol	3#	SAT1	1.1769	2.02329		-1.37016	-1.62746		-1.01077	-1.05082
1830.1	A_33_P3366241#	ENST00000301906	scavenger receptor class A, member 5 (putative) [Source:HGNC Symbol;Acc:28701] [ENST00000301906]	1) gene symbol	2#	SCARA5	1.75785	2.32161		-1.324	1.49728		1.11407	1.37191
14122.1	A_33_P3363120#	NR_004387	Homo sapiens small Cajal body-specific RNA 10 (SCARNA10), guide RNA [NR_004387]	2) poorly characterized	1#	SCARNA10	1.44415	2.20778		-1.05309	-1.3948		1.03135	1.2345
32055.1	A_33_P3230837#	NR_003006	Homo sapiens small Cajal body-specific RNA 6 (SCARNA6), guide RNA [NR_003006]	2) poorly characterized	1#	SCARNA6	-1.13534	1.17086		1.32781	2.24914		-1.45502	-1.01165
13275.1	A_24_P88696#	NM_003469	Homo sapiens secretogranin II (SCG2), mRNA [NM_003469]	1) gene symbol	1#	SCG2	1.11239	1.02293		-1.10795	-2.19782		-1.07641	1.24006
10916.1	A_33_P3226080#	NM_207103	Homo sapiens SLP adaptor and CSK interacting membrane protein (SCIMP), transcript variant 1, mRNA [NM_207103]	1) gene symbol	3#	SCIMP	-1.80365	-2.07955		1.464	1.51088		-1.62099	1.02434
6319.1	A_23_P157136#	NM_033128	Homo sapiens scinderin (SCIN), transcript variant 2, mRNA [NM_033128]	1) gene symbol	1#	SCIN	-2.4998	8.65736		1.08086	1.19482		1.07204	3.49698
4458.1	A_23_P51019#	NM_021007	Homo sapiens sodium channel, voltage-gated, type II, alpha subunit (SCN2A), transcript variant 1, mRNA [NM_021007]	1) gene symbol	1#	SCN2A	1.07581	-1.00616		1.26922	1.08076		-2.2496	-1.29558
39610.1	A_24_P231026#	NM_014191	Homo sapiens sodium channel, voltage gated, type VIII, alpha subunit (SCN8A), transcript variant 1, mRNA [NM_014191]	1) gene symbol	3#	SCN8A	-1.28432	-2.63203		-1.05655	-1.27424		-1.14929	-1.30982
23937.1	A_23_P76245#	NM_014191	Homo sapiens sodium channel, voltage gated, type VIII, alpha subunit (SCN8A), transcript variant 1, mRNA [NM_014191]	1) gene symbol	3#	SCN8A	1.29783	-2.01425		-1.09338	-1.15595		-1.08196	-1.23506
24682.1	A_24_P792124#	NM_002977	Homo sapiens sodium channel, voltage-gated, type IX, alpha subunit (SCN9A), mRNA [NM_002977]	1) gene symbol	2#	SCN9A	-1.40707	-2.79579		-1.13923	-1.12079		-1.7225	-1.60968
22098.1	A_24_P3005#	NM_002977	Homo sapiens sodium channel, voltage-gated, type IX, alpha subunit (SCN9A), mRNA [NM_002977]	1) gene symbol	2#	SCN9A	1.0452	-2.42469		-1.0253	-1.17538		-1.07686	-1.26594
11529.1	A_33_P3371219#	NM_002998	Homo sapiens syndecan 2 (SDC2), mRNA [NM_002998]	1) gene symbol	1#	SDC2	-1.02756	2.25981		1.35629	1.25539		1.17852	1.47222
19916.1	A_23_P6344#	NM_022044	Homo sapiens stromal cell-derived factor 2-like 1 (SDF2L1), mRNA [NM_022044]	1) gene symbol	1#	SDF2L1	1.18446	-2.9474		1.10851	1.06006		-1.04883	-1.49339
11081.1	A_33_P3548860#	NR_004401	Homo sapiens secretory blood group 1, pseudogene (SEC1P), non-coding RNA [NR_004401]	2) poorly characterized	1#	SEC1P	1.25663	1.59922		-2.00299	-1.66282		1.31236	1.31236
35689.1	A_24_P48204#	NM_003004	Homo sapiens secreted and transmembrane 1 (SECTM1), mRNA [NM_003004]	1) gene symbol	1#	SECTM1	1.02636	-2.11124		1.23251	1.02397		-1.10354	-1.06901
23243.1	A_24_P219114#	NM_005065	Homo sapiens sel-1 suppressor of lin-12-like (C. elegans) (SEL1L), transcript variant 1, mRNA [NM_005065]	1) gene symbol	3#	SEL1L	1.00861	-3.11905		-1.05947	-1.14559		1.03866	-1.42336
23482.1	A_33_P3275968#	NM_005065	Homo sapiens sel-1 suppressor of lin-12-like (C. elegans) (SEL1L), transcript variant 1, mRNA [NM_005065]	1) gene symbol	3#	SEL1L	1.17011	-2.0774		-1.22417	-1.07285		1.1623	-1.27664
2175.1	A_23_P256473#	NM_006379	Homo sapiens sema domain, immunoglobulin domain (Ig), short basic domain, secreted, (semaphorin) 3C (SEMA3C), mRNA [NM_006379]	1) gene symbol	1#	SEMA3C	-1.13606	-4.19852		1.07383	-1.11485		1.10334	-1.37972
11807.1	A_24_P261169#	NM_006378	Homo sapiens sema domain, immunoglobulin domain (Ig), transmembrane domain (TM) and short cytoplasmic domain, (semaphorin) 4D (SEMA4D), transcript variant 1, mRNA [NM_006378]	1) gene symbol	2#	SEMA4D	1	1		1	1		1.63483	1.9771
109498	A_33_P3263651#	NM_032108	Homo sapiens sema domain, transmembrane domain (TM), and cytoplasmic domain, (semaphorin) 6B (SEMA6B), mRNA [NM_032108]	1) gene symbol	2#	SEMA6B	1.00231	-1.22738		-1.33659	-1.96838		-1.48794	-1.89724
6070.1	A_23_P106389#	NM_003612	Homo sapiens semaphorin 7A, GPI membrane anchor (John Milton Hagen blood group) (SEMA7A), transcript variant 1, mRNA [NM_003612]	1) gene symbol	1#	SEMA7A	-1.28379	-2.00492		1.05338	1.05452		-1.22857	-1.06099
34273.1	A_33_P3329686#	NM_001009939	Homo sapiens septin 5 (SEPT5), transcript variant 2, mRNA [NM_001009939]	1) gene symbol	1#	SEPT5	1.26784	-2.37101		-1.05999	1.06565		-1.01382	1.08256
23361.1	A_23_P120953#	NM_014509	Homo sapiens serine hydrolase-like 2 (SERHL2), transcript variant 1, mRNA [NM_014509]	1) gene symbol	2#	SERHL2	-1.30521	-2.04271		1.04846	-1.14495		-1.01242	-1.34873
29866.1	A_23_P162918#	NM_001085	Homo sapiens serpin peptidase inhibitor, clade A (alpha-1 antiproteinase, antitrypsin), member 3 (SERPINA3), mRNA [NM_001085]	1) gene symbol	3#	SERPINA3	1	-1.97996		1.372	1.15922		1.03327	1.03348
597.1	A_33_P3399788#	NM_001085	Homo sapiens serpin peptidase inhibitor, clade A (alpha-1 antiproteinase, antitrypsin), member 3 (SERPINA3), mRNA [NM_001085]	1) gene symbol	3#	SERPINA3	-1.10639	-2.42801		1.30552	1.06073		-1.08096	1.06789
12194.1	A_23_P2920#	NM_001085	Homo sapiens serpin peptidase inhibitor, clade A (alpha-1 antiproteinase, antitrypsin), member 3 (SERPINA3), mRNA [NM_001085]	1) gene symbol	3#	SERPINA3	1.35409	-3.03746		1.20357	1.45718		1.29745	1.27995
62318.1	A_24_P245379#	NM_002575	Homo sapiens serpin peptidase inhibitor, clade B (ovalbumin), member 2 (SERPINB2), transcript variant 2, mRNA [NM_002575]	1) gene symbol	2#	SERPINB2	1	-14.548		-1.077	-1.1501		1.01444	-1.06939
41237.1	A_24_P147461#	NM_001031848	Homo sapiens serpin peptidase inhibitor, clade B (ovalbumin), member 8 (SERPINB8), transcript variant 3, mRNA [NM_001031848]	1) gene symbol	1#	SERPINB8	-1.12604	-2.43245		-1.04653	-1.06415		-1.02894	-1.28129
43716.1	A_24_P158089#	NM_000602	Homo sapiens serpin peptidase inhibitor, clade E (nexin, plasminogen activator inhibitor type 1), member 1 (SERPINE1), mRNA [NM_000602]	1) gene symbol	1#	SERPINE1	-1.02672	-3.35525		-1.13676	-1.16013		1.02587	-1.65678
44952.1	A_23_P10121#	NM_003012	Homo sapiens secreted frizzled-related protein 1 (SFRP1), mRNA [NM_003012]	1) gene symbol	1#	SFRP1	-2.0776	2.14784		1.17976	1.31995		-1.12038	1.6184
50012.1	A_33_P3267380#	NM_172244	Homo sapiens sarcoglycan, delta (35kDa dystrophin-associated glycoprotein) (SGCD), transcript variant 2, mRNA [NM_172244]	1) gene symbol	3#	SGCD	-1.17982	-4.9016		-1.07098	-1.11897		-1.01908	-1.85062
18637.1	A_32_P4595#	NM_000337	Homo sapiens sarcoglycan, delta (35kDa dystrophin-associated glycoprotein) (SGCD), transcript variant 1, mRNA [NM_000337]	1) gene symbol	3#	SGCD	1.61812	-2.20112		-1.13605	-1.25648		1.1615	-1.74433
6755.1	A_33_P3267375#	NM_000337	Homo sapiens sarcoglycan, delta (35kDa dystrophin-associated glycoprotein) (SGCD), transcript variant 1, mRNA [NM_000337]	1) gene symbol	3#	SGCD	-1.26586	-3.22248		1.38736	1.34582		-1.54696	-1.61701
68292.1	A_23_P423237#	NM_000231	Homo sapiens sarcoglycan, gamma (35kDa dystrophin-associated glycoprotein) (SGCG), mRNA [NM_000231]	1) gene symbol	1#	SGCG	1.21645	-4.69697		-1.12597	-1.22913		1.09243	-1.43258
2320.1	A_24_P46953#	NM_013257	Homo sapiens serum/glucocorticoid regulated kinase family, member 3 (SGK3), transcript variant 1, mRNA [NM_013257]	1) gene symbol	1#	SGK3	-1.26234	-2.21768		1.15298	1.19192		-1.01531	-1.10732
11306.1	A_24_P225970#	NM_001012409	Homo sapiens shugoshin-like 1 (S. pombe) (SGOL1), transcript variant A1, mRNA [NM_001012409]	1) gene symbol	2#	SGOL1	-1.47397	2.31215		-1.16723	1		-1.06162	2.36232
117732	A_23_P169003#	NM_022071	Homo sapiens SH2 domain containing 4A (SH2D4A), transcript variant 1, mRNA [NM_022071]	1) gene symbol	1#	SH2D4A	1.0207	-2.12432		-1.19371	-1.34696		1.04873	-1.1865
11978.1	A_24_P686965#	NM_001103161	Homo sapiens SH2 domain containing 5 (SH2D5), transcript variant 1, mRNA [NM_001103161]	1) gene symbol	1#	SH2D5	-1.3003	-4.23983		-1.00589	1.00531		1.01307	1.01099
15873.1	A_33_P3313730#	NM_001145855	Homo sapiens SH3-domain binding protein 2 (SH3BP2), transcript variant 4, mRNA [NM_001145855]	1) gene symbol	2#	SH3BP2	-1.56175	-1.12687		-1.1676	-1.05115		1.14668	2.27326
47823.1	A_23_P41390#	NM_018986	Homo sapiens SH3 domain and tetratricopeptide repeats 1 (SH3TC1), mRNA [NM_018986]	1) gene symbol	3#	SH3TC1	1	-2.73763		1.03347	1.18467		1.24247	-1.04407
25867.1	A_33_P3216090#	NM_016848	Homo sapiens SHC (Src homology 2 domain containing) transforming protein 3 (SHC3), mRNA [NM_016848]	1) gene symbol	2#	SHC3	-1.01304	2.17854		-1.26728	1.16182		1.11516	1.95188
43780.1	A_23_P61406#	NM_016848	Homo sapiens SHC (Src homology 2 domain containing) transforming protein 3 (SHC3), mRNA [NM_016848]	1) gene symbol	2#	SHC3	1.07112	1.97376		-1.20086	1.12743		1.23703	2.07909
59877.1	A_32_P96719#	NM_024745	Homo sapiens SHC SH2-domain binding protein 1 (SHCBP1), mRNA [NM_024745]	1) gene symbol	1#	SHCBP1	-1.04406	1.95049		-1.0125	1.10906		1.06774	1.53733
30368.1	A_33_P3280729#	NM_001145204	Homo sapiens shisa family member 9 (SHISA9), transcript variant 1, mRNA [NM_001145204]	1) gene symbol	2#	SHISA9	1	-4.54502		-1.05294	-1.33389		1.09132	-1.156
70691.1	A_32_P213091#	NM_001145205	Homo sapiens shisa family member 9 (SHISA9), transcript variant 2, mRNA [NM_001145205]	1) gene symbol	2#	SHISA9	1	-3.14631		-1.53373	-1.18661		1.54469	-1.04038
17402.1	A_23_P84344#	NM_021805	Homo sapiens single immunoglobulin and toll-interleukin 1 receptor (TIR) domain (SIGIRR), transcript variant 3, mRNA [NM_021805]	1) gene symbol	2#	SIGIRR	1.02077	-1.98462		1.08232	1.17463		1.00898	-1.08599
64565.1	A_23_P132121#	NM_173354	Homo sapiens salt-inducible kinase 1 (SIK1), mRNA [NM_173354]	1) gene symbol	1#	SIK1	-1.24148	-2.16759		1.15405	-1.11963		-1.00872	-1.90135
20135.1	A_23_P76914#	NM_005982	Homo sapiens SIX homeobox 1 (SIX1), mRNA [NM_005982]	1) gene symbol	1#	SIX1	2.0835	1.05665		1.02468	-1.1518		1.55333	-1.74352
14555.1	A_24_P322354#	NM_001039535	Homo sapiens spindle and kinetochore associated complex subunit 1 (SKA1), transcript variant 1, mRNA [NM_001039535]	1) gene symbol	1#	SKA1	1.00512	2.31219		1.03693	1.55546		1.17589	2.09424
61983.1	A_33_P3216008#	NM_145061	Homo sapiens spindle and kinetochore associated complex subunit 3 (SKA3), transcript variant 1, mRNA [NM_145061]	1) gene symbol	1#	SKA3	-1.09097	2.00202		-1.33836	-1.07002		1.0458	1.8364
73926.1	A_23_P200138#	NM_020125	Homo sapiens SLAM family member 8 (SLAMF8), mRNA [NM_020125]	1) gene symbol	1#	SLAMF8	1	-4.07912		-1.10057	-1.25043		1.00177	-1.29504
79333.1	A_33_P3210399#	NM_001146037	Homo sapiens solute carrier family 14 (urea transporter), member 1 (Kidd blood group) (SLC14A1), transcript variant 4, mRNA [NM_001146037]	1) gene symbol	3#	SLC14A1	1.20086	-4.36089		-1.07431	-1.15347		-1.06316	-2.68271
32252.1	A_24_P926507#	NM_001146037	Homo sapiens solute carrier family 14 (urea transporter), member 1 (Kidd blood group) (SLC14A1), transcript variant 4, mRNA [NM_001146037]	1) gene symbol	3#	SLC14A1	-1.08886	-4.29195		1.07848	-1.02254		-1.17668	-2.23281
4284.1	A_23_P55616#	NM_001146037	Homo sapiens solute carrier family 14 (urea transporter), member 1 (Kidd blood group) (SLC14A1), transcript variant 4, mRNA [NM_001146037]	1) gene symbol	3#	SLC14A1	1.07573	-5.52024		-1.10075	-1.00422		1.10263	-2.15375
12882.1	A_24_P13024#	NM_213606	Homo sapiens solute carrier family 16, member 12 (SLC16A12), mRNA [NM_213606]	1) gene symbol	3#	SLC16A12	1	-2.235		1.17771	-1.30124		1.28033	-1.04236
1456.1	A_33_P3353365#	ENST00000397076	solute carrier family 17, member 4 [Source:HGNC Symbol;Acc:10932] [ENST00000397076]	1) gene symbol	2#	SLC17A4	1.99397	1.46032		-1.32354	1.455		2.2717	1.70771
30804.1	A_33_P3229156#	NM_022082	Homo sapiens solute carrier family 17 (vesicular nucleotide transporter), member 9 (SLC17A9), mRNA [NM_022082]	1) gene symbol	1#	SLC17A9	-1.02607	-1.95454		-1.01782	1.06596		-1.03618	-1.14762
25904.1	A_23_P134113#	NM_052831	Homo sapiens solute carrier family 18, subfamily B, member 1 (SLC18B1), mRNA [NM_052831]	1) gene symbol	2#	SLC18B1	-1.28938	-4.05124		1.23949	1.26824		-1.00096	-1.06267
38266.1	A_33_P3321230#	NM_052831	Homo sapiens solute carrier family 18, subfamily B, member 1 (SLC18B1), mRNA [NM_052831]	1) gene symbol	2#	SLC18B1	-1.02943	-3.63322		1.10956	1.01712		1.09157	-1.02275
36173.1	A_23_P216468#	NM_004170	Homo sapiens solute carrier family 1 (neuronal/epithelial high affinity glutamate transporter, system Xag), member 1 (SLC1A1), mRNA [NM_004170]	1) gene symbol	1#	SLC1A1	-1.22861	2.04236		-1.22026	-1.21666		1.13023	1.84565
46487.1	A_23_P165657#	NM_005415	Homo sapiens solute carrier family 20 (phosphate transporter), member 1 (SLC20A1), mRNA [NM_005415]	1) gene symbol	1#	SLC20A1	-1.06776	-3.46019		1.03331	1.01488		-1.07065	-1.2668
9955.1	A_23_P388900#	NM_018420	Homo sapiens solute carrier family 22, member 15 (SLC22A15), mRNA [NM_018420]	1) gene symbol	2#	SLC22A15	1.01271	-8.18549		1.01905	1.01237		1.02145	-2.0749
21743.1	A_33_P3235841#	NR_033396	Homo sapiens solute carrier family 22, member 20 (SLC22A20), transcript variant 2, long non-coding RNA [NR_033396]	1) gene symbol	2#	SLC22A20	-1.26889	-1.51752		-1.09569	-2.02272		-1.25956	-1.42217
14792.1	A_33_P3400688#	NM_205850	Homo sapiens solute carrier family 24 (sodium/potassium/calcium exchanger), member 5 (SLC24A5), mRNA [NM_205850]	1) gene symbol	1#	SLC24A5	-1.25844	1		1.34017	1.31189		-2.11018	-1.13657
48498.1	A_24_P74508#	NM_031481	Homo sapiens solute carrier family 25 (glutamate carrier), member 18 (SLC25A18), mRNA [NM_031481]	1) gene symbol	1#	SLC25A18	1.15329	2.07338		1.24334	1.52906		-1.037	2.33763
7354.1	A_23_P106258#	NM_207117	Homo sapiens solute carrier family 25, member 47 (SLC25A47), mRNA [NM_207117]	1) gene symbol	1#	SLC25A47	1.33779	1.1677		-1.02767	2.515		1.32325	1.7961
105045	A_23_P80954#	NM_022042	Homo sapiens solute carrier family 26 (anion exchanger), member 1 (SLC26A1), transcript variant 1, mRNA [NM_022042]	1) gene symbol	2#	SLC26A1	-1.02925	1.15766		1.27124	-1.71587		-1.27704	-2.16069
37953.1	A_23_P140450#	NM_003645	Homo sapiens solute carrier family 27 (fatty acid transporter), member 2 (SLC27A2), transcript variant 1, mRNA [NM_003645]	1) gene symbol	1#	SLC27A2	-2.31769	-1.16723		1	1		1	1
1792.1	A_23_P14667#	NM_004213	Homo sapiens solute carrier family 28 (concentrative nucleoside transporter), member 1 (SLC28A1), transcript variant 1, mRNA [NM_004213]	1) gene symbol	2#	SLC28A1	1.1209	1.15886		1.05146	1.35612		-1.18171	2.31219
6256.1	A_33_P3331125#	NM_145176	Homo sapiens solute carrier family 2 (facilitated glucose transporter), member 12 (SLC2A12), mRNA [NM_145176]	1) gene symbol	1#	SLC2A12	-1.03935	1.64353		1.02551	-1.01521		1.40855	2.42052
8408.1	A_23_P160159#	NM_003039	Homo sapiens solute carrier family 2 (facilitated glucose/fructose transporter), member 5 (SLC2A5), transcript variant 1, mRNA [NM_003039]	1) gene symbol	3#	SLC2A5	-1.98284	2.11261		1.76411	1.29271		1.01646	1.41732
26619.1	A_23_P302568#	NM_003459	Homo sapiens solute carrier family 30 (zinc transporter), member 3 (SLC30A3), mRNA [NM_003459]	1) gene symbol	1#	SLC30A3	1.02522	2.11172		-1.45758	-1.29977		1.22848	1.42349
50255.1	A_33_P3384988#	NM_024055	Homo sapiens solute carrier family 30 (zinc transporter), member 5 (SLC30A5), transcript variant 2, mRNA [NM_024055]	1) gene symbol	2#	SLC30A5	-1.82848	1		1.07309	-1.35799		-1.95219	1
66297.1	A_23_P58729#	NM_003052	Homo sapiens solute carrier family 34 (type II sodium/phosphate contransporter), member 1 (SLC34A1), transcript variant 1, mRNA [NM_003052]	1) gene symbol	1#	SLC34A1	1.42165	1.32971		-1.18762	-1.51027		1	-2.56046
3026.1	A_23_P339098#	NM_017515	Homo sapiens solute carrier family 35, member F2 (SLC35F2), mRNA [NM_017515]	1) gene symbol	2#	SLC35F2	-1.17669	-5.5809		1.06233	-1.13518		-1.24818	-1.80853
24239.1	A_33_P3211229#	NM_017515	Homo sapiens solute carrier family 35, member F2 (SLC35F2), mRNA [NM_017515]	1) gene symbol	2#	SLC35F2	1	-2.69616		-1.83711	-1.90271		1.48786	1.01871
116901	A_23_P422212#	NM_173508	Homo sapiens solute carrier family 35, member F3 (SLC35F3), mRNA [NM_173508]	1) gene symbol	1#	SLC35F3	1.10584	1.97178		1.29077	-1.18103		-1.10662	1.08414
29839.1	A_23_P56494#	NM_173512	Homo sapiens solute carrier family 38, member 11 (SLC38A11), transcript variant 2, mRNA [NM_173512]	1) gene symbol	1#	SLC38A11	1	1		1	1		1.14913	2.04548
14473.1	A_23_P84929#	NM_033518	Homo sapiens solute carrier family 38, member 5 (SLC38A5), mRNA [NM_033518]	1) gene symbol	1#	SLC38A5	-1.01424	-3.57125		1.11381	1.16748		-1.04721	-1.32724
12253.1	A_23_P102391#	NM_014585	Homo sapiens solute carrier family 40 (iron-regulated transporter), member 1 (SLC40A1), mRNA [NM_014585]	1) gene symbol	1#	SLC40A1	1.04931	2.30879		1.14504	1.39362		1.1795	1.99414
65112.1	A_24_P406986#	NM_199329	Homo sapiens solute carrier family 43, member 3 (SLC43A3), transcript variant 3, mRNA [NM_199329]	1) gene symbol	1#	SLC43A3	-1.27238	-5.04635		1.16432	-1.03575		1.18433	-1.03308
8472.1	A_24_P142503#	NM_018242	Homo sapiens solute carrier family 47 (multidrug and toxin extrusion), member 1 (SLC47A1), mRNA [NM_018242]	1) gene symbol	2#	SLC47A1	1.05262	1.85357		-1.48517	-1.13267		1.37499	1.9643
18503.1	A_33_P3241393#	NM_133478	Homo sapiens solute carrier family 4 (sodium bicarbonate cotransporter), member 5 (SLC4A5), transcript variant c, mRNA [NM_133478]	1) gene symbol	2#	SLC4A5	1.38219	-1.17688		-1.87627	-1.78458		2.05244	1.28715
22715.1	A_33_P3419998#	NM_001039960	Homo sapiens solute carrier family 4, sodium bicarbonate cotransporter, member 8 (SLC4A8), transcript variant 1, mRNA [NM_001039960]	1) gene symbol	4#	SLC4A8	1.05819	-4.24013		-1.01308	1.01206		1.09839	-1.40303
17739.1	A_23_P72912#	ENST00000551071	solute carrier family 4, sodium bicarbonate cotransporter, member 8 [Source:HGNC Symbol;Acc:11034] [ENST00000551071]	1) gene symbol	4#	SLC4A8	-1.20867	1.01007		1.10489	2.06909		-1.35529	1.31359
15407.1	A_33_P3277110#	NM_006933	Homo sapiens solute carrier family 5 (sodium/myo-inositol cotransporter), member 3 (SLC5A3), mRNA [NM_006933]	1) gene symbol	1#	SLC5A3	-1.01767	2.09844		-1.07905	1.11885		1.41691	2.05756
80228.1	A_24_P820037#	NM_001010898	Homo sapiens solute carrier family 6 (neutral amino acid transporter), member 17 (SLC6A17), mRNA [NM_001010898]	1) gene symbol	1#	SLC6A17	1.0534	-1.34442		-1.03571	-2.40222		-1.30877	-1.91867
4393.1	A_33_P3316539#	NM_001008539	Homo sapiens solute carrier family 7 (cationic amino acid transporter, y+ system), member 2 (SLC7A2), transcript variant 2, mRNA [NM_001008539]	1) gene symbol	1#	SLC7A2	1.12518	-4.39698		-1.00471	1.11747		-1.02382	-1.2066
21386.1	A_23_P120794#	NM_004173	Homo sapiens solute carrier family 7, member 4 (SLC7A4), mRNA [NM_004173]	1) gene symbol	1#	SLC7A4	-1.15154	1.92889		-1.29943	-1.22783		-1.09578	2.02646
37382.1	A_24_P335620#	NM_003486	Homo sapiens solute carrier family 7 (amino acid transporter light chain, L system), member 5 (SLC7A5), mRNA [NM_003486]	1) gene symbol	1#	SLC7A5	1.20312	-1.99765		-1.19895	-1.13717		1.06039	-1.48225
1458.1	A_23_P135990#	NM_005630	Homo sapiens solute carrier organic anion transporter family, member 2A1 (SLCO2A1), mRNA [NM_005630]	1) gene symbol	1#	SLCO2A1	-1.1494	2.11896		-1.2247	1.16165		1.01711	4.54011
28393.1	A_33_P3315375#	NM_001104587	Homo sapiens schlafen family member 11 (SLFN11), transcript variant 1, mRNA [NM_001104587]	1) gene symbol	1#	SLFN11	-1.09458	-2.753		1.20662	1.28799		1.02292	-1.32794
116711	A_23_P144348#	NM_004787	Homo sapiens slit homolog 2 (Drosophila) (SLIT2), transcript variant 1, mRNA [NM_004787]	1) gene symbol	1#	SLIT2	-1.76803	-2.08197		1.2156	-1.10233		-1.0838	-1.40977
49994.1	A_33_P3230189#	NM_032229	Homo sapiens SLIT and NTRK-like family, member 6 (SLITRK6), mRNA [NM_032229]	1) gene symbol	2#	SLITRK6	1.37234	2.17353		1.51289	1.51289		-1.27894	-1.61094
62028.1	A_23_P65307#	NM_032229	Homo sapiens SLIT and NTRK-like family, member 6 (SLITRK6), mRNA [NM_032229]	1) gene symbol	2#	SLITRK6	1	-1.75536		1.44716	1.34259		1.08521	3.14363
15007.1	A_24_P190472#	NM_003064	Homo sapiens secretory leukocyte peptidase inhibitor (SLPI), mRNA [NM_003064]	1) gene symbol	1#	SLPI	1.33016	2.30886		1	1		1.21187	1.21187
62407.1	A_33_P3220470#	NM_005585	Homo sapiens SMAD family member 6 (SMAD6), transcript variant 1, mRNA [NM_005585]	1) gene symbol	1#	SMAD6	1.02811	2.36182		1.06609	1.14563		1.03608	2.196
62664.1	A_23_P2814#	NM_005905	Homo sapiens SMAD family member 9 (SMAD9), transcript variant b, mRNA [NM_005905]	1) gene symbol	2#	SMAD9	-1.04415	2.21962		1.05154	1.23835		1.00344	1.77518
47989.1	A_24_P655849#	NM_001127217	Homo sapiens SMAD family member 9 (SMAD9), transcript variant a, mRNA [NM_001127217]	1) gene symbol	2#	SMAD9	-1.09293	2.17672		1.12083	1.21169		-1.05679	1.96101
54708.1	A_23_P64837#	NM_001031628	Homo sapiens small cell adhesion glycoprotein (SMAGP), transcript variant 1, mRNA [NM_001031628]	1) gene symbol	1#	SMAGP	-1.14844	-3.66124		-1.01156	-1.31237		1.01592	-1.62186
13188.1	A_23_P389250#	NM_001145010	Homo sapiens single-pass membrane protein with coiled-coil domains 2 (SMCO2), mRNA [NM_001145010]	1) gene symbol	1#	SMCO2	1.5318	-3.81611		1.0098	-1.27906		1.09586	-1.90307
8619.1	A_23_P70307#	NM_022138	Homo sapiens SPARC related modular calcium binding 2 (SMOC2), transcript variant 1, mRNA [NM_022138]	1) gene symbol	2#	SMOC2	1	-2.00622		1.41397	1.56374		-1.00661	1.72285
27632.1	A_33_P3351416#	NM_022138	Homo sapiens SPARC related modular calcium binding 2 (SMOC2), transcript variant 1, mRNA [NM_022138]	1) gene symbol	2#	SMOC2	1	1		1	1		1.07722	2.08165
31319.1	A_23_P163567#	NM_018667	Homo sapiens sphingomyelin phosphodiesterase 3, neutral membrane (neutral sphingomyelinase II) (SMPD3), mRNA [NM_018667]	1) gene symbol	1#	SMPD3	-1.28973	3.91632		1.25917	1.21753		-1.03033	2.78457
10571.1	A_33_P3542911#	BF570948	602076150F1 NIH_MGC_62 Homo sapiens cDNA clone IMAGE:4243164 5', mRNA sequence [BF570948]	2) poorly characterized	1#	SNAR-C4	-1.73558	-1.13344		1.95904	1.14309		-1.81979	-1.27492
28128.1	A_33_P3263497#	ENST00000401884	sushi, nidogen and EGF-like domains 1 [Source:HGNC Symbol;Acc:24696] [ENST00000401884]	1) gene symbol	2#	SNED1	-1.43354	-2.0412		-1.35707	1.51031		1.2182	-1.1442
32824.1	A_33_P3658861#	AI792523	qi73d08.y5 NCI_CGAP_Ov26 Homo sapiens cDNA clone IMAGE:1862127 5', mRNA sequence [AI792523]	2) poorly characterized	1#	SNORA26	2.08688	2.09068		-1.44538	1		1.69656	1.23216
23105.1	A_33_P3709317#	NR_002964	Homo sapiens small nucleolar RNA, H/ACA box 28 (SNORA28), small nucleolar RNA [NR_002964]	2) poorly characterized	1#	SNORA28	-1.24183	-2.5142		-1.04045	-1.09709		-1.05516	1.51089
11508.1	A_33_P3327519#	NR_002915	Homo sapiens small nucleolar RNA, H/ACA box 74A (SNORA74A), small nucleolar RNA [NR_002915]	2) poorly characterized	1#	SNORA74A	-1.00025	-2.10173		-1.11508	-1.1578		-1.03656	1.41816
57580.1	A_32_P187704#	ENST00000521574	syntrophin, gamma 1 [Source:HGNC Symbol;Acc:13740] [ENST00000521574]	1) gene symbol	3#	SNTG1	1	1		1.54238	2.3612		-1.04331	1.23397
117566	A_23_P251132#	NM_018968	Homo sapiens syntrophin, gamma 2 (SNTG2), mRNA [NM_018968]	1) gene symbol	1#	SNTG2	2.25896	2.71746		1	1		1	1
50322.1	A_23_P156907#	NM_018013	Homo sapiens sine oculis binding protein homolog (Drosophila) (SOBP), mRNA [NM_018013]	1) gene symbol	3#	SOBP	-1.18593	2.78398		1.68638	1.31364		-1.08753	3.07493
33694.1	A_23_P121665#	NM_020777	Homo sapiens sortilin-related VPS10 domain containing receptor 2 (SORCS2), mRNA [NM_020777]	1) gene symbol	2#	SORCS2	-1.05194	-13.859		-1.02312	1.00466		-1.12839	-3.20755
6257.1	A_23_P87049#	NM_003105	Homo sapiens sortilin-related receptor, L(DLR class) A repeats containing (SORL1), mRNA [NM_003105]	1) gene symbol	1#	SORL1	1.17763	1.29604		1.01034	1.18529		1.05716	2.14465
25650.1	A_23_P26847#	NM_000346	Homo sapiens SRY (sex determining region Y)-box 9 (SOX9), mRNA [NM_000346]	1) gene symbol	1#	SOX9	1.25844	-2.04496		-1.01217	1.0467		1	-2.56464
40200.1	A_33_P3228325#	NM_001080391	Homo sapiens SP100 nuclear antigen (SP100), transcript variant 1, mRNA [NM_001080391]	1) gene symbol	3#	SP100	-1.10825	-2.3903		1.01646	1.17825		1.01066	-1.19727
24702.1	A_23_P120002#	NM_004510	Homo sapiens SP110 nuclear body protein (SP110), transcript variant b, mRNA [NM_004510]	1) gene symbol	1#	SP110	-1.23879	-2.70311		1.02687	-1.03856		-1.00039	-1.20747
10520.1	A_33_P3268555#	NM_001005176	Homo sapiens SP140 nuclear body protein (SP140), transcript variant 2, mRNA [NM_001005176]	1) gene symbol	3#	SP140	-1.59787	-4.6985		1.01008	-1.17654		1.06055	-1.36396
42178.1	A_33_P3282075#	NM_001258248	Homo sapiens Sp6 transcription factor (SP6), transcript variant 1, mRNA [NM_001258248]	1) gene symbol	1#	SP6	-2.04306	1.00182		1.50084	-1.3727		-1.96192	1
26748.1	A_33_P3383184#	ENST00000394967	Sp9 transcription factor [Source:HGNC Symbol;Acc:30690] [ENST00000394967]	1) gene symbol	2#	SP9	-1.70057	1.2212		1.26092	1.06231		1.0227	1.96439
33212.1	A_23_P317244#	NM_173847	Homo sapiens sperm acrosome associated 3 (SPACA3), mRNA [NM_173847]	1) gene symbol	1#	SPACA3	2.23676	1.40732		-1.16584	-1.0478		1.23681	1.22757
39434.1	A_23_P346912#	NM_138796	Homo sapiens spermatogenesis associated 17 (SPATA17), mRNA [NM_138796]	1) gene symbol	1#	SPATA17	1	-6.02535		1.14651	-1.01083		-1.10938	-1.59427
19451.1	A_23_P101084#	NM_032598	Homo sapiens spermatogenesis associated 22 (SPATA22), transcript variant 2, mRNA [NM_032598]	1) gene symbol	1#	SPATA22	-1.34482	1.92474		-1.01841	-1.13076		1.03501	1.95566
2520.1	A_23_P393025#	NM_144644	Homo sapiens spermatogenesis associated 4 (SPATA4), mRNA [NM_144644]	1) gene symbol	1#	SPATA4	-1.50757	-2.34382		1.10796	-1.05536		-1.16448	-1.51046
14194.1	A_33_P3299000#	NM_031952	Homo sapiens spermatogenesis associated 9 (SPATA9), mRNA [NM_031952]	1) gene symbol	2#	SPATA9	-1.14539	-2.05804		-1.09103	1.01909		-1.05002	-1.26548
80657.1	A_23_P51085#	NM_020675	Homo sapiens SPC25, NDC80 kinetochore complex component (SPC25), mRNA [NM_020675]	1) gene symbol	1#	SPC25	-1.34428	2.23251		1.01924	-1.21308		-1.10883	1.58148
51224.1	A_23_P129085#	NM_145658	Homo sapiens sperm equatorial segment protein 1 (SPESP1), mRNA [NM_145658]	1) gene symbol	1#	SPESP1	-1.43081	2.59124		-1.2018	-1.04522		-1.02348	1.24655
2778.1	A_33_P3489646#	NM_001080547	Homo sapiens spleen focus forming virus (SFFV) proviral integration oncogene (SPI1), transcript variant 1, mRNA [NM_001080547]	1) gene symbol	1#	SPI1	1.94533	1.22937		-1.34339	-1.04286		2.33744	1.5428
7050.1	A_23_P214079#	NM_003122	Homo sapiens serine peptidase inhibitor, Kazal type 1 (SPINK1), mRNA [NM_003122]	1) gene symbol	1#	SPINK1	1.01789	2.85789		1.16831	-1.29085		-1.23187	1.16632
35248.1	A_23_P49060#	NM_181642	Homo sapiens serine peptidase inhibitor, Kunitz type 1 (SPINT1), transcript variant 1, mRNA [NM_181642]	1) gene symbol	1#	SPINT1	1.01714	2.14768		1.21913	1.82994		-1.08723	1.68636
92205.1	A_23_P27795#	NM_021102	Homo sapiens serine peptidase inhibitor, Kunitz type, 2 (SPINT2), transcript variant a, mRNA [NM_021102]	1) gene symbol	1#	SPINT2	-1.05991	-2.78687		-1.03858	-1.3142		-1.00845	-1.38713
42314.1	A_23_P100963#	NM_182538	Homo sapiens spinster homolog 3 (Drosophila) (SPNS3), mRNA [NM_182538]	1) gene symbol	1#	SPNS3	1.96032	1.28287		-1.53957	-1.04262		1.35366	1.35366
9598.1	A_23_P431388#	NM_144569	Homo sapiens SPOC domain containing 1 (SPOCD1), transcript variant 1, mRNA [NM_144569]	1) gene symbol	1#	SPOCD1	-1.12138	-2.1342		-1.0176	-1.13605		-1.08379	-1.30373
5417.1	A_33_P3214948#	NM_014767	Homo sapiens sparc/osteonectin, cwcv and kazal-like domains proteoglycan (testican) 2 (SPOCK2), transcript variant 2, mRNA [NM_014767]	1) gene symbol	2#	SPOCK2	-1.16542	8.12355		-1.6808	2.24245		-1.02247	23.2884
77939.1	A_32_P133072#	NM_006108	Homo sapiens spondin 1, extracellular matrix protein (SPON1), mRNA [NM_006108]	1) gene symbol	1#	SPON1	1.37501	2.91916		1.01636	1.05074		1	1
11597.1	A_23_P121533#	NM_012445	Homo sapiens spondin 2, extracellular matrix protein (SPON2), transcript variant 1, mRNA [NM_012445]	1) gene symbol	2#	SPON2	1.17735	1		1.05959	1.1236		1.95516	-1.19711
12037.1	A_33_P3389678#	NM_001077238	Homo sapiens signal peptide peptidase like 2B (SPPL2B), transcript variant 3, mRNA [NM_001077238]	1) gene symbol	2#	SPPL2B	-2.23558	-1.48722		1.38204	-1.22846		-1.69325	1.57645
14368.1	A_32_P50123#	NM_001271870	Homo sapiens SLIT-ROBO Rho GTPase activating protein 2B (SRGAP2B), mRNA [NM_001271870]	1) gene symbol	2#	SRGAP2B	-1.62691	-2.05481		1.18438	1.07075		1.20491	1.25943
4136.1	A_23_P358410#	NM_014850	Homo sapiens SLIT-ROBO Rho GTPase activating protein 3 (SRGAP3), transcript variant 1, mRNA [NM_014850]	1) gene symbol	2#	SRGAP3	2.08382	2.16		1	1		1	1
435.1	A_32_P456318#	NM_080743	Homo sapiens serine/arginine-rich splicing factor 12 (SRSF12), mRNA [NM_080743]	1) gene symbol	1#	SRSF12	-1.17149	1.21729		1.52799	2.25684		1.26423	1.57489
57419.1	A_33_P3393931#	NR_103541	Homo sapiens SSBP3 antisense RNA 1 (SSBP3-AS1), long non-coding RNA [NR_103541]	2) poorly characterized	2#	SSBP3-AS1	1.31114	-1.12177		-1.54607	-1.13843		2.59221	1.18359
91723.1	A_24_P319942#	NM_007107	Homo sapiens signal sequence receptor, gamma (translocon-associated protein gamma) (SSR3), mRNA [NM_007107]	1) gene symbol	1#	SSR3	1.01444	-2.01116		-1.09031	-1.15854		-1.02734	-1.38264
2800.1	A_23_P252817#	NM_001048	Homo sapiens somatostatin (SST), mRNA [NM_001048]	1) gene symbol	1#	SST	1.18683	2.67837		-4.41405	-1.59423		-1.30154	1.94172
13308.1	A_32_P50431#	NM_003932	Homo sapiens suppression of tumorigenicity 13 (colon carcinoma) (Hsp70 interacting protein) (ST13), transcript variant 1, mRNA [NM_003932]	1) gene symbol	7#	ST13	-1.46897	1.18168		-1.02308	-1.26823		-1.09596	-1.98727
21199.1	A_24_P388528#	NM_173216	Homo sapiens ST6 beta-galactosamide alpha-2,6-sialyltranferase 1 (ST6GAL1), transcript variant 1, mRNA [NM_173216]	1) gene symbol	2#	ST6GAL1	-1.01275	-3.61155		-1.02746	-1.04879		1.02335	-1.41697
17884.1	A_23_P416711#	NM_152996	Homo sapiens ST6 (alpha-N-acetyl-neuraminyl-2,3-beta-galactosyl-1,3)-N-acetylgalactosaminide alpha-2,6-sialyltransferase 3 (ST6GALNAC3), transcript variant 1, mRNA [NM_152996]	1) gene symbol	2#	ST6GALNAC3	-1.02815	1.89955		1.42565	1.45308		1.07757	2.03564
117706	A_33_P3275055#	NM_001160011	Homo sapiens ST6 (alpha-N-acetyl-neuraminyl-2,3-beta-galactosyl-1,3)-N-acetylgalactosaminide alpha-2,6-sialyltransferase 3 (ST6GALNAC3), transcript variant 2, mRNA [NM_001160011]	1) gene symbol	2#	ST6GALNAC3	-1.01732	2.03833		1.31729	1.11902		1.05683	2.27881
104678	A_23_P379789#	NM_013305	Homo sapiens ST8 alpha-N-acetyl-neuraminide alpha-2,8-sialyltransferase 5 (ST8SIA5), mRNA [NM_013305]	1) gene symbol	1#	ST8SIA5	-1.70092	1.10519		-1.17849	-2.35711		-1.69675	1.12379
434.1	A_32_P152195#	NM_198993	Homo sapiens SH3 and cysteine rich domain 2 (STAC2), mRNA [NM_198993]	1) gene symbol	1#	STAC2	1.36394	1.1303		1.14716	2.00351		1.50202	1.50202
16705.1	A_23_P90601#	NM_182915	Homo sapiens STEAP family member 3, metalloreductase (STEAP3), transcript variant 1, mRNA [NM_182915]	1) gene symbol	2#	STEAP3	-1.37181	-4.24645		-1.01019	1.17856		1.02079	-1.3184
24525.1	A_24_P200000#	NM_182915	Homo sapiens STEAP family member 3, metalloreductase (STEAP3), transcript variant 1, mRNA [NM_182915]	1) gene symbol	2#	STEAP3	-1.40329	-3.12051		-1.1189	-1.00013		1.07087	-1.24289
4185.1	A_33_P3389153#	NM_005990	Homo sapiens serine/threonine kinase 10 (STK10), mRNA [NM_005990]	1) gene symbol	1#	STK10	-1.08499	-2.66875		-1.00658	-1.04123		-1.02153	-1.31594
13909.1	A_33_P3231363#	ENST00000424861	serine/threonine kinase 3 [Source:HGNC Symbol;Acc:11406] [ENST00000424861]	1) gene symbol	2#	STK3	1.3867	-1.07791		1.03366	2.56796		1.32187	1.51397
16909.1	A_32_P126229#	NM_001190766	Homo sapiens stathmin domain containing 1 (STMND1), mRNA [NM_001190766]	1) gene symbol	1#	STMND1	1.30439	2.28564		-1.32041	-1.64009		-1.22649	-1.02377
27541.1	A_23_P344481#	NM_152709	Homo sapiens storkhead box 1 (STOX1), transcript variant 1, mRNA [NM_152709]	1) gene symbol	2#	STOX1	-1.13371	2.37233		1	1		1.25717	1.6634
26171.1	A_32_P95462#	NM_014980	Homo sapiens syntaxin binding protein 5-like (STXBP5L), mRNA [NM_014980]	1) gene symbol	3#	STXBP5L	1.36627	2.38767		1.11467	-1.15357		1.2858	-1.17449
13160.1	A_24_P10214#	NM_014178	Homo sapiens syntaxin binding protein 6 (amisyn) (STXBP6), mRNA [NM_014178]	1) gene symbol	2#	STXBP6	1.04307	1.39592		1.65629	2.36322		1	1
24202.1	A_23_P43164#	NM_015170	Homo sapiens sulfatase 1 (SULF1), transcript variant 3, mRNA [NM_015170]	1) gene symbol	1#	SULF1	1.08676	-2.01751		-1.27538	-1.08757		-1.10594	-1.02155
13678.1	A_23_P329962#	NM_001030019	Homo sapiens Sad1 and UNC84 domain containing 3 (SUN3), transcript variant 1, mRNA [NM_001030019]	1) gene symbol	1#	SUN3	-1.05802	-2.58991		-1.00905	-1.08319		-1.10421	-1.40172
16539.1	A_23_P314101#	NM_019601	Homo sapiens sushi domain containing 2 (SUSD2), mRNA [NM_019601]	1) gene symbol	2#	SUSD2	-1.15656	2.14216		-1.09575	-1.10305		-1.12279	1.86934
18614.1	A_23_P401076#	NM_145006	Homo sapiens sushi domain containing 3 (SUSD3), transcript variant 1, mRNA [NM_145006]	1) gene symbol	1#	SUSD3	1.01404	-2.08732		1.08474	1.10372		1.08287	-1.26967
12560.1	A_24_P131236#	NM_014849	Homo sapiens synaptic vesicle glycoprotein 2A (SV2A), transcript variant 1, mRNA [NM_014849]	1) gene symbol	2#	SV2A	1.228	2.1506		-1.39737	1.02484		1.16047	1.25213
32552.1	A_33_P3333054#	NM_001099744	Homo sapiens syntabulin (syntaxin-interacting) (SYBU), transcript variant 1, mRNA [NM_001099744]	1) gene symbol	1#	SYBU	-1.69439	-4.39238		1.14914	1.06822		-1.09555	-1.56718
52807.1	A_33_P3250887#	NM_001123225	Homo sapiens synaptonemal complex central element protein 3 (SYCE3), mRNA [NM_001123225]	1) gene symbol	2#	SYCE3	-1.77017	-2.4798		1.34535	-1.35213		1.65833	-1.0799
32772.1	A_33_P3324839#	NM_006772	Homo sapiens synaptic Ras GTPase activating protein 1 (SYNGAP1), mRNA [NM_006772]	1) gene symbol	2#	SYNGAP1	-1.33537	-1.63865		1.89522	1.09092		-1.26351	2.10743
8656.1	A_23_P421306#	NM_177963	Homo sapiens synaptotagmin XII (SYT12), transcript variant 1, mRNA [NM_177963]	1) gene symbol	1#	SYT12	-1.36746	-4.27966		-1.04444	-1.38599		-1.61842	-4.53819
10700.1	A_33_P3397785#	NM_001136504	Homo sapiens synaptotagmin II (SYT2), transcript variant 2, mRNA [NM_001136504]	1) gene symbol	5#	SYT2	1.24155	-1.08541		-1.45075	-1.4241		-1.61869	-1.95426
55609.1	A_33_P3239185#	NM_001252065	Homo sapiens synaptotagmin VII (SYT7), transcript variant 1, mRNA [NM_001252065]	1) gene symbol	1#	SYT7	-1.71864	-6.02812		1.40875	1.18452		-1.08919	-1.00033
2483.1	A_23_P8269#	NM_053278	Homo sapiens trace amine associated receptor 8 (TAAR8), mRNA [NM_053278]	1) gene symbol	1#	TAAR8	1.98535	1.58593		-1.84367	1.05831		2.10406	1.34162
54907.1	A_23_P2283#	NM_013251	Homo sapiens tachykinin 3 (TAC3), transcript variant 1, mRNA [NM_013251]	1) gene symbol	1#	TAC3	1	-2.01555		1.30999	-1.25236		1.28899	-1.35434
22785.1	A_32_P538017#	NM_005995	Homo sapiens T-box 10 (TBX10), mRNA [NM_005995]	1) gene symbol	1#	TBX10	1.5622	1.09055		-1.09972	2.28307		1.12172	1.43984
24361.1	A_23_P319874#	NM_001029840	Homo sapiens T cell activation inhibitor, mitochondrial (TCAIM), transcript variant 3, mRNA [NM_001029840]	1) gene symbol	2#	TCAIM	-1.05178	1.0519		1.23671	-1.21976		-2.0963	-1.61101
49662.1	A_23_P34375#	NM_003196	Homo sapiens transcription elongation factor A (SII), 3 (TCEA3), mRNA [NM_003196]	1) gene symbol	1#	TCEA3	1.17967	-2.15847		-1.00069	-1.07988		1.16868	-1.49811
16414.1	A_23_P40611#	NM_000355	Homo sapiens transcobalamin II (TCN2), transcript variant 1, mRNA [NM_000355]	1) gene symbol	1#	TCN2	1.51593	-2.42614		-1.04085	1.02202		1.25609	-1.2761
42682.1	A_33_P3231267#	TCONS_00009961	Unknown	2) poorly characterized	1#	TCONS_00009961	1.08384	1.51498		-1.40714	-2.16197		1.11576	1.05237
41460.1	A_24_P636974#	TCONS_00018486	Unknown	2) poorly characterized	1#	TCONS_00018486	-1.20522	1.39352		1.9586	-1.49396		-1.32231	-1.08025
8210.1	A_33_P3369436#	TCONS_l2_00008512	Homo sapiens, clone IMAGE:5221398, mRNA. [BC043570]	2) poorly characterized	1#	TCONS_l2_00008512	1.07611	-2.02045		1.13969	1.27794		1.33362	1.00988
37942.1	A_33_P3214939#	TCONS_l2_00009528	Homo sapiens golgin A6 family-like 5 (pseudogene) (GOLGA6L5), non-coding RNA [NR_003246]	2) poorly characterized	2#	TCONS_l2_00009528	-2.26124	1		1.40336	1.46612		-1.32489	1
5150.1	A_33_P3331426#	TCONS_l2_00014690	Homo sapiens cDNA FLJ37786 fis, clone BRHIP2028480. [AK095105]	2) poorly characterized	1#	TCONS_l2_00014690	1.16954	1.48095		-2.48793	1.04239		2.27128	-1.04657
58964.1	A_33_P3251871#	TCONS_l2_00029332	Q8K0N8_MOUSE (Q8K0N8) Bms1l protein (Fragment), partial (5%) [THC2529564]	2) poorly characterized	1#	TCONS_l2_00029332	2.31705	2.45012		-1.07175	1.09398		1.03135	1.33193
40129.1	A_33_P3373329#	NM_198795	Homo sapiens tudor domain containing 1 (TDRD1), mRNA [NM_198795]	1) gene symbol	2#	TDRD1	-1.05135	1.11119		-1.03695	2.19748		-1.00685	2.31971
31375.1	A_23_P393686#	NM_175075	Homo sapiens testis development related protein (TDRP), transcript variant 1, mRNA [NM_175075]	1) gene symbol	1#	TDRP	-1.98425	1.1054		1.69689	-1.01657		-1.35193	1.2848
21051.1	A_33_P3305958#	NM_001172631	Homo sapiens tectonin beta-propeller repeat containing 2 (TECPR2), transcript variant 2, mRNA [NM_001172631]	1) gene symbol	2#	TECPR2	1.03276	1.33943		-1.02884	-2.15687		-1.20259	1.24577
62605.1	A_33_P3245218#	NM_001122679	Homo sapiens teneurin transmembrane protein 2 (TENM2), mRNA [NM_001122679]	1) gene symbol	2#	TENM2	1.24876	-5.50916		-1.21898	-1.12834		1.08304	-2.60423
6950.1	A_24_P299474#	NM_001122679	Homo sapiens teneurin transmembrane protein 2 (TENM2), mRNA [NM_001122679]	1) gene symbol	2#	TENM2	-1.02792	-5.94405		-1.01721	-1.17323		1.08179	-2.13808
56240.1	A_24_P342312#	NM_001098816	Homo sapiens teneurin transmembrane protein 4 (TENM4), mRNA [NM_001098816]	1) gene symbol	1#	TENM4	1.27504	-3.18343		-1.01267	1.01728		1.23002	-1.97297
12752.1	A_33_P3361546#	NM_001032280	Homo sapiens transcription factor AP-2 alpha (activating enhancer binding protein 2 alpha) (TFAP2A), transcript variant 2, mRNA [NM_001032280]	1) gene symbol	2#	TFAP2A	-1.49151	1.44154		1.6474	1.90545		1.08916	2.79726
15846.1	A_23_P57364#	NM_005423	Homo sapiens trefoil factor 2 (TFF2), mRNA [NM_005423]	1) gene symbol	1#	TFF2	2.21736	1.43175		1.29865	2.20488		1.35832	-1.12188
39055.1	A_23_P32454#	NM_003235	Homo sapiens thyroglobulin (TG), mRNA [NM_003235]	1) gene symbol	1#	TG	-1.08706	-2.77224		-1.09557	-1.34026		1.04915	-1.49836
47596.1	A_24_P402438#	NM_003238	Homo sapiens transforming growth factor, beta 2 (TGFB2), transcript variant 2, mRNA [NM_003238]	1) gene symbol	1#	TGFB2	1.10431	-2.68155		1.02909	1.0578		-1.00702	-1.36461
31261.1	A_23_P65618#	NM_000359	Homo sapiens transglutaminase 1 (TGM1), mRNA [NM_000359]	1) gene symbol	1#	TGM1	-1.33762	-2.58286		1.3352	-1.09736		-1.16681	-1.54191
5708.1	A_32_P420520#	NR_027051	Homo sapiens THAP7 antisense RNA 1 (THAP7-AS1), transcript variant 1, long non-coding RNA [NR_027051]	2) poorly characterized	2#	THAP7-AS1	1.34224	1.97722		-1.02192	-1.07643		-1.15964	1.32293
13254.1	A_23_P91390#	NM_000361	Homo sapiens thrombomodulin (THBD), mRNA [NM_000361]	1) gene symbol	1#	THBD	1.10393	2.4915		1.47267	1.15458		-1.17544	1.78824
25893.1	A_33_P3333683#	THC2493232	AF039690 antigen NY-CO-8 {Homo sapiens} (exp=-1; wgp=0; cg=0), partial (10%) [THC2493232]	2) poorly characterized	1#	THC2493232	1.48502	1.14845		1.0124	-1.42593		2.3152	1.12803
20055.1	A_33_P3419910#	THC2541216	Unknown	2) poorly characterized	1#	THC2541216	-1.6567	-2.74316		-1.23277	-1.01676		-1.29778	-1.53692
2446.1	A_33_P3369991#	THC2550441	Q60HB9_MACFA (Q60HB9) Protein phosphatase-2A subunit-beta, partial (21%) [THC2550441]	2) poorly characterized	1#	THC2550441	-2.09855	1		2.19788	-1.796		-2.57836	1
60783.1	A_33_P3213512#	THC2587260	COQ5_HUMAN (Q5HYK3) Ubiquinone biosynthesis methyltransferase COQ5, mitochondrial precursor , partial (45%) [THC2587260]	2) poorly characterized	1#	THC2587260	-1.1365	1.22884		1.92015	-1.00491		-2.31648	-1.38631
20313.1	A_33_P3327470#	THC2606816	Q6I984_HUMAN (Q6I984) Acidic neurotrophin 6 alpha (Fragment), complete [THC2606816]	2) poorly characterized	1#	THC2606816	1.1014	1.03831		-2.04205	-1.45153		1.62303	-1.14929
79296.1	A_33_P3354061#	THC2608358	Q7L0R7_HUMAN (Q7L0R7) Ring finger protein 44, partial (38%) [THC2608358]	2) poorly characterized	1#	THC2608358	-1.84128	1.08102		1.88537	-1.19216		-2.26787	-1.06388
67448.1	A_33_P3325978#	THC2626681	AY247741 TRB2 protein {Bos taurus} (exp=-1; wgp=0; cg=0), partial (55%) [THC2607344]	2) poorly characterized	1#	THC2626681	-1.27582	-2.57045		1.0114	-1.08326		1.06389	-1.11188
67343.1	A_33_P3337727#	THC2641208	Q6QMY6_RAT (Q6QMY6) Hepatic protein EIIH, partial (11%) [THC2641208]	2) poorly characterized	1#	THC2641208	-1.00209	-1.12758		-2.13169	-1.79091		-1.04721	1.4684
3677.1	A_33_P3309859#	THC2641907	Unknown	2) poorly characterized	1#	THC2641907	-1.36327	-3.38386		1.20522	-1.21958		1.0118	-1.29547
1051.1	A_33_P3320052#	THC2646416	AK222655 ALEX3 protein variant {Homo sapiens} (exp=-1; wgp=0; cg=0), partial (20%) [THC2646416]	2) poorly characterized	1#	THC2646416	-2.17335	1.11481		1.69737	1.06744		-1.44216	1.02305
36834.1	A_33_P3324298#	THC2668347	Unknown	2) poorly characterized	1#	THC2668347	-1.00099	1.23925		-1.09221	-2.22904		-1.27935	1.09109
51501.1	A_32_P84728#	THC2685750	Q6AFL3_LEIXX (Q6AFL3) DNA photolyase, partial (5%) [THC2685750]	2) poorly characterized	1#	THC2685750	-1.38981	-1.55808		2.02231	1.08455		-1.22187	1
48515.1	A_32_P51787#	THC2703908	HSU45880 X-linked inhibitor of apotosis protein {Homo sapiens} (exp=-1; wgp=0; cg=0), partial (29%) [THC2703908]	2) poorly characterized	1#	THC2703908	-1.34266	1		1.25975	1.12057		-2.35912	1
26613.1	A_33_P3271711#	THC2706532	Unknown	2) poorly characterized	1#	THC2706532	-1.29594	-1.97888		1.11972	-1.01951		1.0549	-1.17588
86049.1	A_33_P3367037#	THC2724742	Q53GD0_HUMAN (Q53GD0) Hydroxysteroid (17-beta) dehydrogenase 2 variant (Fragment), partial (16%) [THC2724742]	2) poorly characterized	1#	THC2724742	-1.05472	-2.16921		1.50217	1.62583		1.12535	-1.22877
33819.1	A_33_P3390713#	THC2725482	Q8NBP6_HUMAN (Q8NBP6) CDNA PSEC0058 fis, clone NT2RP2000636, partial (27%) [THC2725482]	2) poorly characterized	1#	THC2725482	1.24484	1.11527		1.3371	2.09471		-1.05245	1.03204
5296.1	A_33_P3226955#	THC2768644	Q5JWQ5_HUMAN (Q5JWQ5) Neuropilin 1 (Fragment), partial (93%) [THC2768644]	2) poorly characterized	1#	THC2768644	1.02342	-2.1636		1.11375	1.06782		1.1127	-1.1827
24917.1	A_33_P3373433#	THC2784818	ALU4_HUMAN (P39191) Alu subfamily SB2 sequence contamination warning entry, partial (18%) [THC2784818]	2) poorly characterized	1#	THC2784818	-1.11478	-1.41675		-1.41909	-2.15904		1.27632	-1.22638
89658.1	A_23_P259207#	NM_018271	Homo sapiens threonine synthase-like 2 (S. cerevisiae) (THNSL2), transcript variant 1, mRNA [NM_018271]	1) gene symbol	2#	THNSL2	-1.96811	1.32966		1.41844	1.22204		1.11164	1.62213
57170.1	A_33_P3394297#	NM_001244676	Homo sapiens threonine synthase-like 2 (S. cerevisiae) (THNSL2), transcript variant 2, mRNA [NM_001244676]	1) gene symbol	2#	THNSL2	-2.21437	1.5031		1.06246	1.06246		1.15759	1.97715
14295.1	A_33_P3329339#	NR_046244	Homo sapiens THRB antisense RNA 1 (THRB-AS1), long non-coding RNA [NR_046244]	2) poorly characterized	1#	THRB-AS1	-2.89641	-1.10802		1.09662	-1.33816		1.45536	2.01614
21046.1	A_33_P3336113#	NM_145719	Homo sapiens tigger transposable element derived 3 (TIGD3), mRNA [NM_145719]	1) gene symbol	1#	TIGD3	1.32954	3.81593		1	1		1.09569	1.09569
7585.1	A_23_P62115#	NM_003254	Homo sapiens TIMP metallopeptidase inhibitor 1 (TIMP1), mRNA [NM_003254]	1) gene symbol	1#	TIMP1	1.33191	-2.01783		-1.02422	1.06733		1.15122	-1.54033
795.1	A_33_P3252719#	NM_001039661	Homo sapiens toll-interleukin 1 receptor (TIR) domain containing adaptor protein (TIRAP), transcript variant 3, mRNA [NM_001039661]	1) gene symbol	3#	TIRAP	-1.3308	1.23051		1.28853	-1.21584		-1.98793	-1.13251
16530.1	A_33_P3215529#	ENST00000413932	tight junction protein 2 [Source:HGNC Symbol;Acc:11828] [ENST00000413932]	1) gene symbol	3#	TJP2	-1.12316	-1.23816		-1.19342	-1.65716		-2.577	-2.31626
83327.1	A_23_P107421#	NM_003258	Homo sapiens thymidine kinase 1, soluble (TK1), mRNA [NM_003258]	1) gene symbol	1#	TK1	-1.21593	2.03085		-1.00597	-1.23586		1.01496	1.52652
23418.1	A_33_P3380807#	NM_017442	Homo sapiens toll-like receptor 9 (TLR9), mRNA [NM_017442]	1) gene symbol	1#	TLR9	1.2228	1.85772		-1.53933	-1.99148		1.41281	-1.02673
28408.1	A_33_P3390057#	NM_014220	Homo sapiens transmembrane 4 L six family member 1 (TM4SF1), mRNA [NM_014220]	1) gene symbol	2#	TM4SF1	-2.04942	1.7685		-1.11978	1.16031		1.01765	2.67148
49628.1	A_32_P231617#	NM_014220	Homo sapiens transmembrane 4 L six family member 1 (TM4SF1), mRNA [NM_014220]	1) gene symbol	2#	TM4SF1	-1.73969	2.1809		-1.06996	1.18728		1.06715	2.67613
12916.1	A_33_P3310784#	NM_023003	Homo sapiens transmembrane 6 superfamily member 1 (TM6SF1), transcript variant 1, mRNA [NM_023003]	1) gene symbol	2#	TM6SF1	1	-4.3091		-1.05432	-1.21137		-1.02546	-1.45563
85163.1	A_23_P77117#	NM_023003	Homo sapiens transmembrane 6 superfamily member 1 (TM6SF1), transcript variant 1, mRNA [NM_023003]	1) gene symbol	2#	TM6SF1	-1.04442	-2.93827		-1.0217	-1.13113		1.00531	-1.31186
47587.1	A_23_P254688#	NM_023943	Homo sapiens transmembrane protein 108 (TMEM108), transcript variant 1, mRNA [NM_023943]	1) gene symbol	2#	TMEM108	-1.23714	1.31154		1.10923	2.31747		1.05937	-1.03215
88429.1	A_23_P349966#	NM_152913	Homo sapiens transmembrane protein 130 (TMEM130), transcript variant 2, mRNA [NM_152913]	1) gene symbol	1#	TMEM130	-1.02063	1.98147		1.00232	-1.04326		-1.02373	1.61459
18693.1	A_23_P110412#	NM_001080506	Homo sapiens transmembrane protein 150C (TMEM150C), mRNA [NM_001080506]	1) gene symbol	1#	TMEM150C	-1.03621	1		1	1		-1.27068	2.17698
23692.1	A_33_P3390207#	NM_152399	Homo sapiens transmembrane protein 155 (TMEM155), mRNA [NM_152399]	1) gene symbol	1#	TMEM155	-1.01329	3.31555		-1.23431	1		1	1
85572.1	A_33_P3352278#	NM_001100829	Homo sapiens transmembrane protein 170B (TMEM170B), mRNA [NM_001100829]	1) gene symbol	2#	TMEM170B	1.33683	2.35176		1	1		-1.67075	-1.09928
65266.1	A_23_P252082#	NM_018487	Homo sapiens transmembrane protein 176A (TMEM176A), mRNA [NM_018487]	1) gene symbol	1#	TMEM176A	-1.33006	-2.12862		1.3013	-1.24594		-1.06893	1.16256
25897.1	A_23_P157007#	NM_014020	Homo sapiens transmembrane protein 176B (TMEM176B), transcript variant 1, mRNA [NM_014020]	1) gene symbol	1#	TMEM176B	-1.79394	-2.22889		1.14544	1.1941		1.02576	1.57562
13854.1	A_33_P3321533#	ENST00000563442	transmembrane protein 178B [Source:HGNC Symbol;Acc:44112] [ENST00000563442]	1) gene symbol	2#	TMEM178B	1.48526	-1.10261		-1.31598	-1.56998		1.80205	-2.01991
70048.1	A_33_P3226060#	NM_001195278	Homo sapiens transmembrane protein 178B (TMEM178B), mRNA [NM_001195278]	1) gene symbol	2#	TMEM178B	1	-12.8857		-1.01909	-1.08502		1.09417	-1.07597
27002.1	A_33_P3334205#	NM_001097620	Homo sapiens transmembrane protein 184A (TMEM184A), mRNA [NM_001097620]	1) gene symbol	2#	TMEM184A	1.31525	2.29413		-1.87021	-1.10376		1.27498	-1.13705
1077.1	A_33_P3367780#	NM_212558	Homo sapiens transmembrane protein 215 (TMEM215), mRNA [NM_212558]	1) gene symbol	1#	TMEM215	-1.12828	-1.15508		1.45735	1.22688		-1.00289	3.28257
15857.1	A_33_P3333267#	NM_001204210	Homo sapiens transmembrane protein 235 (TMEM235), transcript variant 1, mRNA [NM_001204210]	1) gene symbol	2#	TMEM235	1.32308	-1.50946		-1.33439	1.23259		1.3589	2.03369
29748.1	A_33_P3259203#	XM_006719983	PREDICTED: Homo sapiens transmembrane protein 255B (TMEM255B), transcript variant X6, mRNA [XM_006719983]	1) gene symbol	3#	TMEM255B	-1.06778	1.93621		-2.07402	-1.30566		-1.13062	1.56295
14517.1	A_33_P3259198#	NM_182614	Homo sapiens transmembrane protein 255B (TMEM255B), mRNA [NM_182614]	1) gene symbol	3#	TMEM255B	1.03539	2.55862		-1.29565	1.27726		1.27573	2.07812
22917.1	A_33_P3289296#	NM_183240	Homo sapiens transmembrane protein 37 (TMEM37), mRNA [NM_183240]	1) gene symbol	1#	TMEM37	-1.51287	1.87894		1.36303	1.10447		1.16311	2.1492
58253.1	A_33_P3230219#	NM_033504	Homo sapiens transmembrane protein 54 (TMEM54), mRNA [NM_033504]	1) gene symbol	1#	TMEM54	-1.18548	-2.13998		1.15147	-1.0497		1.00467	-1.22162
25731.1	A_32_P66035#	NM_153347	Homo sapiens transmembrane protein 86A (TMEM86A), mRNA [NM_153347]	1) gene symbol	1#	TMEM86A	1.06414	1.86835		1.22222	1.14369		-2.51027	1
1225.1	A_24_P65098#	NM_001110503	Homo sapiens transmembrane protein 87A (TMEM87A), transcript variant 2, mRNA [NM_001110503]	1) gene symbol	3#	TMEM87A	-1.96572	-2.3593		-1.10239	1.26186		1.21322	-1.30173
23062.1	A_33_P3261408#	NM_147196	Homo sapiens transmembrane inner ear (TMIE), mRNA [NM_147196]	1) gene symbol	1#	TMIE	1	-3.67422		1.43132	-1.08268		1.07143	-1.37748
26302.1	A_23_P112289#	NM_003275	Homo sapiens tropomodulin 1 (TMOD1), transcript variant 1, mRNA [NM_003275]	1) gene symbol	1#	TMOD1	1.14627	2.2885		1.07334	1.32843		1.02075	1.53076
14166.1	A_23_P137173#	NM_021992	Homo sapiens thymosin beta 15a (TMSB15A), mRNA [NM_021992]	1) gene symbol	1#	TMSB15A	1.22211	2.08766		1.45724	1.3933		1.03489	1.55744
33593.1	A_24_P157926#	NM_006290	Homo sapiens tumor necrosis factor, alpha-induced protein 3 (TNFAIP3), transcript variant 3, mRNA [NM_006290]	1) gene symbol	1#	TNFAIP3	-1.51031	-3.38605		-1.14738	-1.22248		1.13457	1.01409
28515.1	A_24_P218265#	NM_003842	Homo sapiens tumor necrosis factor receptor superfamily, member 10b (TNFRSF10B), transcript variant 1, mRNA [NM_003842]	1) gene symbol	1#	TNFRSF10B	1.1558	-2.34782		-1.11418	-1.08656		1.0834	-1.51975
31468.1	A_24_P54174#	NM_001066	Homo sapiens tumor necrosis factor receptor superfamily, member 1B (TNFRSF1B), mRNA [NM_001066]	1) gene symbol	2#	TNFRSF1B	-1.16357	-2.02925		1.31244	1.29655		1.01821	1.14653
4681.1	A_23_P121253#	NM_003810	Homo sapiens tumor necrosis factor (ligand) superfamily, member 10 (TNFSF10), transcript variant 1, mRNA [NM_003810]	1) gene symbol	2#	TNFSF10	-1.18407	-2.3854		-1.00182	-1.12009		1.31939	1.19184
21841.1	A_33_P3226810#	NM_003810	Homo sapiens tumor necrosis factor (ligand) superfamily, member 10 (TNFSF10), transcript variant 1, mRNA [NM_003810]	1) gene symbol	2#	TNFSF10	-1.22017	-2.34365		1.45854	1.45769		-1.31916	1.89129
8783.1	A_24_P245298#	NM_003809	Homo sapiens tumor necrosis factor (ligand) superfamily, member 12 (TNFSF12), transcript variant 1, mRNA [NM_003809]	1) gene symbol	2#	TNFSF12	-1.10029	-2.12768		1.02703	1.06346		-1.14753	-1.16516
12066.1	A_23_P14174#	NM_006573	Homo sapiens tumor necrosis factor (ligand) superfamily, member 13b (TNFSF13B), transcript variant 1, mRNA [NM_006573]	1) gene symbol	1#	TNFSF13B	-1.7764	-5.94023		-1.06232	-1.23612		-1.27747	-1.68986
6527.1	A_23_P94754#	NM_005118	Homo sapiens tumor necrosis factor (ligand) superfamily, member 15 (TNFSF15), transcript variant 1, mRNA [NM_005118]	1) gene symbol	1#	TNFSF15	-1.07781	-2.82591		1.2319	1.03895		-1.09007	-1.18913
29949.1	A_23_P115444#	NM_005092	Homo sapiens tumor necrosis factor (ligand) superfamily, member 18 (TNFSF18), mRNA [NM_005092]	1) gene symbol	1#	TNFSF18	1	-8.43084		1.0594	-1.04853		-1.18355	-1.94269
70355.1	A_23_P126836#	NM_003326	Homo sapiens tumor necrosis factor (ligand) superfamily, member 4 (TNFSF4), mRNA [NM_003326]	1) gene symbol	1#	TNFSF4	1.23454	-45.6912		-1.10531	-1.09304		1.1503	-2.51107
61778.1	A_23_P34700#	NM_000364	Homo sapiens troponin T type 2 (cardiac) (TNNT2), transcript variant 1, mRNA [NM_000364]	1) gene symbol	1#	TNNT2	1.52814	2.59127		-1.11019	1.30125		1.0115	1.27252
3366.1	A_24_P307135#	NM_019105	Homo sapiens tenascin XB (TNXB), transcript variant XB, mRNA [NM_019105]	1) gene symbol	6#	TNXB	1.38102	2.4076		1	1		-1.20462	1.46321
58843.1	A_33_P3381338#	NM_019105	Homo sapiens tenascin XB (TNXB), transcript variant XB, mRNA [NM_019105]	1) gene symbol	6#	TNXB	-1.07907	2.13213		1.10251	-1.05579		-1.13207	1.6739
16465.1	A_23_P156708#	NM_032470	Homo sapiens tenascin XB (TNXB), transcript variant XB-S, mRNA [NM_032470]	1) gene symbol	6#	TNXB	-1.13991	2.17391		1.19844	-1.16292		-1.17703	1.72979
18136.1	A_23_P337155#	NM_001082968	Homo sapiens target of myb1-like 2 (chicken) (TOM1L2), transcript variant 3, mRNA [NM_001082968]	1) gene symbol	2#	TOM1L2	-1.795	1.22025		1.54613	1.46156		2.25023	2.02319
38075.1	A_24_P226755#	NM_014729	Homo sapiens thymocyte selection-associated high mobility group box (TOX), mRNA [NM_014729]	1) gene symbol	1#	TOX	1	-4.63555		1.20779	1.06345		1.17571	1.00445
19099.1	A_23_P154566#	NM_032883	Homo sapiens TOX high mobility group box family member 2 (TOX2), transcript variant 3, mRNA [NM_032883]	1) gene symbol	1#	TOX2	-1.02303	-5.86671		1.15837	1.22765		-1.0052	-1.43949
3710.1	A_33_P3398065#	NM_001292026	Homo sapiens tumor protein D52-like 1 (TPD52L1), transcript variant 5, mRNA [NM_001292026]	1) gene symbol	2#	TPD52L1	-2.17182	1.04277		1.01553	-1.33913		-1.12624	1.02135
30778.1	A_32_P89827#	NR_002815	Homo sapiens transmembrane phosphoinositide 3-phosphatase and tensin homolog 2 pseudogene 6 (TPTE2P6), non-coding RNA [NR_002815]	2) poorly characterized	1#	TPTE2P6	1.21276	1.05651		-1.23713	2.1399		2.02073	1.61849
51079.1	A_24_P68079#	NM_014831	Homo sapiens tetratricopeptide repeat and ankyrin repeat containing 1 (TRANK1), mRNA [NM_014831]	1) gene symbol	1#	TRANK1	1.30819	-3.87979		-1.03317	-1.45534		-1.13995	-1.58088
78955.1	A_23_P19333#	NM_018643	Homo sapiens triggering receptor expressed on myeloid cells 1 (TREM1), transcript variant 1, mRNA [NM_018643]	1) gene symbol	2#	TREM1	-5.57769	-1.52187		1.48636	1.53128		1.73377	1.48476
42941.1	A_23_P210690#	NM_021158	Homo sapiens tribbles pseudokinase 3 (TRIB3), mRNA [NM_021158]	1) gene symbol	1#	TRIB3	1.28578	-2.85492		1.17013	1.15746		1.13322	-1.61206
60433.1	A_24_P197964#	NM_014788	Homo sapiens tripartite motif containing 14 (TRIM14), transcript variant 1, mRNA [NM_014788]	1) gene symbol	4#	TRIM14	-1.24758	-2.05125		1.03052	-1.14169		-1.1448	-1.1962
34341.1	A_33_P3235053#	NM_033452	Homo sapiens tripartite motif containing 47 (TRIM47), mRNA [NM_033452]	1) gene symbol	1#	TRIM47	-1.1324	-2.70338		-1.10794	-1.03088		1.18436	-1.27052
93662.1	A_33_P3220247#	NM_001003818	Homo sapiens tripartite motif containing 6 (TRIM6), transcript variant 1, mRNA [NM_001003818]	1) gene symbol	2#	TRIM6	2.63622	1.05274		-1.30466	-1.20009		-1.305	-1.87061
36252.1	A_33_P3281363#	BC037956	Homo sapiens thyroid hormone receptor interactor 12, mRNA (cDNA clone IMAGE:5742743), with apparent retained intron. [BC037956]	1) gene symbol	2#	TRIP12	-1.2353	-1.02091		2.10834	1.22349		-1.40396	1.1423
24180.1	A_24_P235338#	NM_007332	Homo sapiens transient receptor potential cation channel, subfamily A, member 1 (TRPA1), mRNA [NM_007332]	1) gene symbol	1#	TRPA1	-1.8469	-3.24535		1.16401	-1.35687		-1.27007	-1.05049
21661.1	A_23_P87279#	NM_014555	Homo sapiens transient receptor potential cation channel, subfamily M, member 5 (TRPM5), mRNA [NM_014555]	1) gene symbol	1#	TRPM5	-1.05448	-1.17347		-1.07084	-1.43204		-1.17752	-1.97514
8397.1	A_23_P207911#	NM_016113	Homo sapiens transient receptor potential cation channel, subfamily V, member 2 (TRPV2), mRNA [NM_016113]	1) gene symbol	1#	TRPV2	-1.06451	-2.84683		1.03442	-1.13351		-1.00306	-1.22539
87432.1	A_24_P13381#	NM_147204	Homo sapiens transient receptor potential cation channel, subfamily V, member 4 (TRPV4), transcript variant 2, mRNA [NM_147204]	1) gene symbol	1#	TRPV4	-1.13704	2.18645		1.19961	-1.00847		1.04502	1.79895
78773.1	A_33_P3297126#	NM_145003	Homo sapiens t-SNARE domain containing 1 (TSNARE1), transcript variant 1, mRNA [NM_145003]	1) gene symbol	2#	TSNARE1	1.03853	-1.22307		-1.29856	-2.26196		-1.18912	-1.39244
44216.1	A_23_P76136#	NM_001080509	Homo sapiens tetraspanin 11 (TSPAN11), mRNA [NM_001080509]	1) gene symbol	2#	TSPAN11	1.05504	-2.14994		1.03677	-1.1403		-1.1888	1.09794
20412.1	A_23_P36531#	NM_004616	Homo sapiens tetraspanin 8 (TSPAN8), mRNA [NM_004616]	1) gene symbol	1#	TSPAN8	-1.36271	3.50075		1	1		-1.62492	1.39947
76737.1	A_33_P3349576#	ENST00000375163	thiosulfate sulfurtransferase (rhodanese)-like domain containing 2 [Source:HGNC Symbol;Acc:30087] [ENST00000375163]	1) gene symbol	3#	TSTD2	2.42486	2.42486		1	1		-1.22715	1
15390.1	A_24_P17453#	NM_152275	Homo sapiens tetratricopeptide repeat domain 30A (TTC30A), mRNA [NM_152275]	1) gene symbol	1#	TTC30A	1.18205	-1.04449		-1.16348	1.4385		1.9977	1.23715
14835.1	A_33_P3245631#	NM_001080494	Homo sapiens tetratricopeptide repeat domain 39A (TTC39A), transcript variant 2, mRNA [NM_001080494]	1) gene symbol	3#	TTC39A	1	1		1.11279	-1.02811		-1.06265	2.02353
5681.1	A_33_P3293593#	NM_152479	Homo sapiens tetratricopeptide repeat domain 9B (TTC9B), mRNA [NM_152479]	1) gene symbol	1#	TTC9B	1.15305	-1.01459		-2.00937	1		1.25646	-1.15412
23229.1	A_24_P165450#	NM_024686	Homo sapiens tubulin tyrosine ligase-like family, member 7 (TTLL7), mRNA [NM_024686]	1) gene symbol	2#	TTLL7	-1.11668	-2.13571		1.13446	1.4537		-1.05463	-1.07331
23563.1	A_23_P102109#	NM_006000	Homo sapiens tubulin, alpha 4a (TUBA4A), transcript variant 1, mRNA [NM_006000]	1) gene symbol	3#	TUBA4A	-1.11413	2.04369		-1.0031	-1.1814		-1.04846	1.38206
24447.1	A_23_P113656#	NM_006087	Homo sapiens tubulin, beta 4A class IVa (TUBB4A), transcript variant 3, mRNA [NM_006087]	1) gene symbol	1#	TUBB4A	1.92768	1.10131		-1.60952	1.32823		2.58595	1.71733
4815.1	A_23_P434398#	NM_153235	Homo sapiens taxilin beta (TXLNB), mRNA [NM_153235]	1) gene symbol	2#	TXLNB	-1.67317	-2.58203		1.38158	1.33169		-1.34904	1.11682
19423.1	A_23_P97700#	NM_006472	Homo sapiens thioredoxin interacting protein (TXNIP), mRNA [NM_006472]	1) gene symbol	1#	TXNIP	-1.21281	2.16866		1.19243	1.35774		1.00442	3.18293
20453.1	A_23_P94403#	NM_000550	Homo sapiens tyrosinase-related protein 1 (TYRP1), mRNA [NM_000550]	1) gene symbol	2#	TYRP1	1	-4.3429		1.00597	-1.13739		1.14228	-1.49268
29961.1	A_33_P3399980#	NM_000550	Homo sapiens tyrosinase-related protein 1 (TYRP1), mRNA [NM_000550]	1) gene symbol	2#	TYRP1	1	-6.48356		-1.06351	1.07673		1.26467	-1.14212
8083.1	A_33_P3323718#	NM_001008224	Homo sapiens uveal autoantigen with coiled-coil domains and ankyrin repeats (UACA), transcript variant 2, mRNA [NM_001008224]	1) gene symbol	1#	UACA	-1.14019	-2.16399		1.07111	1.02104		1.06327	-1.34301
23513.1	A_23_P21207#	NM_003335	Homo sapiens ubiquitin-like modifier activating enzyme 7 (UBA7), mRNA [NM_003335]	1) gene symbol	1#	UBA7	-1.00101	-2.5036		-1.09194	-1.12658		1.07289	-1.30277
4396.1	A_23_P487#	NM_012474	Homo sapiens uridine-cytidine kinase 2 (UCK2), mRNA [NM_012474]	1) gene symbol	1#	UCK2	-1.1739	-2.30755		-1.04695	-1.09843		1.01924	-1.1395
19776.1	A_33_P3279629#	NM_033199	Homo sapiens urocortin 2 (UCN2), mRNA [NM_033199]	1) gene symbol	1#	UCN2	1.04529	-2.8018		-1.08028	-1.06861		-1.03191	-1.25669
68210.1	A_33_P3422802#	NM_025218	Homo sapiens UL16 binding protein 1 (ULBP1), mRNA [NM_025218]	1) gene symbol	2#	ULBP1	-1.01945	-2.83295		-1.0692	-1.04368		1.04548	-1.4869
1068.1	A_33_P3422810#	NM_025218	Homo sapiens UL16 binding protein 1 (ULBP1), mRNA [NM_025218]	1) gene symbol	2#	ULBP1	1.20244	-2.43328		1.21425	1.3319		1.07142	-1.23563
36185.1	A_32_P52153#	NR_038453	Homo sapiens UNC5B antisense RNA 1 (UNC5B-AS1), long non-coding RNA [NR_038453]	2) poorly characterized	1#	UNC5B-AS1	-1.00101	-2.11109		1.03616	1.04345		1.24856	-1.77886
12125.1	A_23_P119634#	NM_007000	Homo sapiens uroplakin 1A (UPK1A), transcript variant 1, mRNA [NM_007000]	1) gene symbol	1#	UPK1A	1.02377	2.7781		-1.38182	1.01047		1.35122	1.8436
21024.1	A_23_P131036#	NR_046420	Homo sapiens UPK1A antisense RNA 1 (UPK1A-AS1), antisense RNA [NR_046420]	2) poorly characterized	1#	UPK1A-AS1	-1.24163	1.97876		-1.05782	1.08309		-1.22564	1.91197
73107.1	A_23_P132159#	NM_017414	Homo sapiens ubiquitin specific peptidase 18 (USP18), mRNA [NM_017414]	1) gene symbol	1#	USP18	-1.1561	-3.15392		-1.0258	-1.15859		1.02177	-1.5549
14106.1	A_32_P54553#	ENST00000454608	ubiquitin specific peptidase 41 [Source:HGNC Symbol;Acc:20070] [ENST00000454608]	2) poorly characterized	1#	USP41	1.20103	-2.41442		-1.06803	1.00526		1.08134	-1.42189
32940.1	A_33_P3246283#	ENST00000571759	Vac14 homolog (S. cerevisiae) [Source:HGNC Symbol;Acc:25507] [ENST00000571759]	1) gene symbol	4#	VAC14	-1.00671	-2.5914		-1.64707	-2.04524		-1.14904	-1.63446
10492.1	A_23_P77590#	NM_018052	Homo sapiens Vac14 homolog (S. cerevisiae) (VAC14), mRNA [NM_018052]	1) gene symbol	4#	VAC14	-1.03857	-2.33531		-1.24157	-1.28766		-1.05414	-1.40698
41379.1	A_33_P3363091#	U25801	Human Tax1 binding protein mRNA, partial cds. [U25801]	1) gene symbol	4#	VAC14	-1.11289	-2.23377		-1.17002	-1.09753		1.02513	-1.1061
34724.1	A_23_P105545#	NM_016830	Homo sapiens vesicle-associated membrane protein 1 (synaptobrevin 1) (VAMP1), transcript variant 3, mRNA [NM_016830]	1) gene symbol	1#	VAMP1	-1.01374	2.03083		-1.05121	-1.01308		1.03094	1.44385
38334.1	A_23_P201551#	NM_006113	Homo sapiens vav 3 guanine nucleotide exchange factor (VAV3), transcript variant 1, mRNA [NM_006113]	1) gene symbol	1#	VAV3	1.28171	2.67586		1.45615	1.60484		1.30794	1.03173
44989.1	A_23_P34345#	NM_001078	Homo sapiens vascular cell adhesion molecule 1 (VCAM1), transcript variant 1, mRNA [NM_001078]	1) gene symbol	1#	VCAM1	1	-2.54672		1.46435	1.30675		1	-2.88645
6168.1	A_23_P144959#	NM_004385	Homo sapiens versican (VCAN), transcript variant 1, mRNA [NM_004385]	1) gene symbol	1#	VCAN	1.17046	-2.00931		-1.06618	-1.00581		-1.01459	-1.44148
9655.1	A_23_P162589#	NM_001017535	Homo sapiens vitamin D (1,25- dihydroxyvitamin D3) receptor (VDR), transcript variant 2, mRNA [NM_001017535]	1) gene symbol	1#	VDR	1.10751	-2.56695		-1.03304	-1.07349		1.03458	-1.56609
18753.1	A_23_P167096#	NM_005429	Homo sapiens vascular endothelial growth factor C (VEGFC), mRNA [NM_005429]	1) gene symbol	1#	VEGFC	-1.08811	-4.5409		1.05148	1.03637		-1.0713	-1.29151
11717.1	A_23_P380208#	NM_024621	Homo sapiens ventricular zone expressed PH domain-containing 1 (VEPH1), transcript variant 1, mRNA [NM_024621]	1) gene symbol	1#	VEPH1	1	-13.9232		-1.05505	-1.03606		-1.02669	-1.52172
23357.1	A_23_P63096#	NM_001004319	Homo sapiens von Hippel-Lindau tumor suppressor-like (VHLL), mRNA [NM_001004319]	1) gene symbol	1#	VHLL	-1.11299	2.17602		1.70054	1.49341		1.25265	1.27075
31327.1	A_33_P3300267#	NM_053276	Homo sapiens vitrin (VIT), transcript variant 1, mRNA [NM_053276]	1) gene symbol	3#	VIT	1.25574	2.05326		-1.00173	1.13718		1.31191	-1.52153
7411.1	A_23_P56578#	NM_053276	Homo sapiens vitrin (VIT), transcript variant 1, mRNA [NM_053276]	1) gene symbol	3#	VIT	-1.04006	3.24513		1	1		1.02469	1.07839
23941.1	A_33_P3399571#	NM_004666	Homo sapiens vanin 1 (VNN1), mRNA [NM_004666]	1) gene symbol	1#	VNN1	1	-4.73708		1.07933	-1.24895		-1.18553	-1.59591
20970.1	A_23_P304509#	NM_144984	Homo sapiens V-set and transmembrane domain containing 4 (VSTM4), transcript variant 2, mRNA [NM_144984]	1) gene symbol	2#	VSTM4	1.08057	2.02229		1	1		1.08189	1.08189
9372.1	A_24_P941038#	NM_001031746	Homo sapiens V-set and transmembrane domain containing 4 (VSTM4), transcript variant 1, mRNA [NM_001031746]	1) gene symbol	2#	VSTM4	1.12011	1.98129		-1.2475	1.0457		1.12385	1.39533
9808.1	A_23_P105562#	NM_000552	Homo sapiens von Willebrand factor (VWF), mRNA [NM_000552]	1) gene symbol	2#	VWF	1.65362	-2.16135		1.15047	1.28003		1.13497	-1.10317
30520.1	A_23_P65651#	NM_004184	Homo sapiens tryptophanyl-tRNA synthetase (WARS), transcript variant 1, mRNA [NM_004184]	1) gene symbol	1#	WARS	1.19065	-2.06247		-1.23545	-1.06772		1.20086	-1.32458
32407.1	A_33_P3335840#	NM_001006623	Homo sapiens WD repeat domain 33 (WDR33), transcript variant 3, mRNA [NM_001006623]	1) gene symbol	4#	WDR33	-1.36101	-1.34457		2.18212	1.00711		-1.45138	1.20912
48741.1	A_33_P3253175#	ENST00000381329	WD repeat domain 37 [Source:HGNC Symbol;Acc:31406] [ENST00000381329]	1) gene symbol	2#	WDR37	1.9797	1.70164		-1.13307	-1.42888		-1.53295	1.17377
48995.1	A_24_P179504#	NM_144668	Homo sapiens WD repeat domain 66 (WDR66), transcript variant 1, mRNA [NM_144668]	1) gene symbol	2#	WDR66	-1.09428	-3.1627		-1.0265	-1.28388		1.1172	-1.08944
79560.1	A_33_P3341601#	NM_001284260	Homo sapiens WD repeat domain 86 (WDR86), transcript variant 1, mRNA [NM_001284260]	1) gene symbol	1#	WDR86	-1.18475	2.15855		1.49229	1.0575		-1.24129	1.27316
53597.1	A_23_P138352#	NM_004185	Homo sapiens wingless-type MMTV integration site family, member 2B (WNT2B), transcript variant WNT-2B1, mRNA [NM_004185]	1) gene symbol	1#	WNT2B	-1.53225	3.25335		1.01691	-1.67356		-1.09349	2.88367
26575.1	A_33_P3397525#	NM_030761	Homo sapiens wingless-type MMTV integration site family, member 4 (WNT4), mRNA [NM_030761]	1) gene symbol	2#	WNT4	-1.74119	1.59826		1.13872	1.4096		2.17537	2.35481
23857.1	A_23_P119916#	NM_006522	Homo sapiens wingless-type MMTV integration site family, member 6 (WNT6), mRNA [NM_006522]	1) gene symbol	1#	WNT6	1.0252	1.61883		1.99706	1.44828		-1.50924	1.49524
120985	A_33_P3270863#	NM_000379	Homo sapiens xanthine dehydrogenase (XDH), mRNA [NM_000379]	1) gene symbol	1#	XDH	-2.24345	-9.30545		1.05031	-1.23257		-1.03691	-1.90516
2992.1	A_33_P3222109#	NM_001141919	Homo sapiens Xg blood group (XG), transcript variant 2, mRNA [NM_001141919]	1) gene symbol	2#	XG	1.04864	2.47048		-1.14705	1.00613		1.09175	1.25451
27697.1	A_23_P108743#	NM_152381	Homo sapiens xin actin-binding repeat containing 2 (XIRP2), transcript variant 1, mRNA [NM_152381]	1) gene symbol	2#	XIRP2	1	-8.04359		-1.12074	-1.01364		1.54204	-3.36793
5900.1	A_23_P45304#	NM_021083	Homo sapiens X-linked Kx blood group (McLeod syndrome) (XK), mRNA [NM_021083]	1) gene symbol	1#	XK	-1.61432	1.02399		-1.09654	1.40345		1.55654	1.95007
49140.1	A_23_P431505#	AB073660	Homo sapiens primary neuroblastoma cDNA, clone:Nbla00437, full insert sequence. [AB073660]	1) gene symbol	3#	XKR6	2.03114	1.13986		-1.34307	-1.24693		1.4923	-1.06043
105897	A_33_P3386019#	TCONS_l2_00025914	BROAD Institute lincRNA (XLOC_014512), lincRNA [TCONS_l2_00025914]	2) poorly characterized	110#	XLOC_014512	1.43276	1.11362		-1.76317	-2.04585		1.87552	-1.0951
5340.1	A_33_P3330074#	TCONS_l2_00005290	BROAD Institute lincRNA (XLOC_014512), lincRNA [TCONS_l2_00005290]	2) poorly characterized	110#	XLOC_014512	1.11213	1.39128		-2.03681	-1.02358		1.33769	-1.03983
58189.1	A_33_P3375708#	TCONS_l2_00023026	BROAD Institute lincRNA (XLOC_014512), lincRNA [TCONS_l2_00023026]	2) poorly characterized	110#	XLOC_014512	-2.72761	1.19532		1.79274	1.65983		-1.46816	1.15263
8555.1	A_24_P143653#	TCONS_l2_00013981	BROAD Institute lincRNA (XLOC_014512), lincRNA [TCONS_l2_00013981]	2) poorly characterized	110#	XLOC_014512	1.22853	2.03055		-1.19497	-1.17964		-1.48739	1.43106
10442.1	A_33_P3403179#	TCONS_l2_00022835	BROAD Institute lincRNA (XLOC_014512), lincRNA [TCONS_l2_00022835]	2) poorly characterized	110#	XLOC_014512	2.11572	1.57212		-1.26428	1.39098		1.62788	1.7894
13629.1	A_33_P3220853#	TCONS_l2_00014219	BROAD Institute lincRNA (XLOC_014512), lincRNA [TCONS_l2_00014219]	2) poorly characterized	110#	XLOC_014512	1.28154	-1.32644		-1.35713	1.40769		-1.24687	2.19041
20687.1	A_33_P3367077#	XM_003118552	PREDICTED: Homo sapiens uncharacterized LOC100507172 (LOC100507172), mRNA [XM_003118552]	2) poorly characterized	1#	XM_003118552	1.19465	2.06234		-1.18793	1		1.46844	1.22725
64716.1	A_33_P3235905#	XR_159295	PREDICTED: Homo sapiens uncharacterized LOC100996374 (LOC100996374), misc_RNA [XR_159295]	2) poorly characterized	1#	XR_159295	1	-1.90558		-1.91184	-1.32217		1.19236	-1.96784
95589.1	A_33_P3359061#	NM_198537	Homo sapiens YjeF N-terminal domain containing 3 (YJEFN3), transcript variant 1, mRNA [NM_198537]	1) gene symbol	2#	YJEFN3	1	-1.70922		-1.11312	-1.32222		-1.08729	-1.95279
16747.1	A_33_P3402354#	ENST00000238571	YLP motif containing 1 [Source:HGNC Symbol;Acc:17798] [ENST00000238571]	1) gene symbol	2#	YLPM1	-1.24202	2.76183		-1.20133	-1.62994		1.07462	1.00861
61749.1	A_32_P352697#	NM_001031732	Homo sapiens YTH domain containing 1 (YTHDC1), transcript variant 1, mRNA [NM_001031732]	1) gene symbol	1#	YTHDC1	1.19052	-1.18413		1.31341	1.25631		-1.33158	-2.0176
23974.1	A_23_P316460#	NM_138434	Homo sapiens ZBED6 C-terminal like (ZBED6CL), mRNA [NM_138434]	1) gene symbol	1#	ZBED6CL	1.04647	-2.78882		1.01445	1.19304		1.03162	-1.07062
1308.1	A_33_P3384775#	ENST00000398497	zinc finger and BTB domain containing 21 [Source:HGNC Symbol;Acc:13083] [ENST00000398497]	1) gene symbol	3#	ZBTB21	-1.75726	-1.73499		2.22641	1.56773		-1.10945	1.64626
14809.1	A_23_P388993#	NM_033390	Homo sapiens zinc finger CCCH-type containing 12C (ZC3H12C), mRNA [NM_033390]	1) gene symbol	1#	ZC3H12C	1.05109	-1.9949		-1.03823	1.16903		1.16248	-1.06315
35747.1	A_23_P142560#	NM_014795	Homo sapiens zinc finger E-box binding homeobox 2 (ZEB2), transcript variant 1, mRNA [NM_014795]	1) gene symbol	2#	ZEB2	-1.20995	-2.23224		-1.15822	-1.17342		1.04517	-1.21193
57583.1	A_33_P3243832#	NM_014795	Homo sapiens zinc finger E-box binding homeobox 2 (ZEB2), transcript variant 1, mRNA [NM_014795]	1) gene symbol	2#	ZEB2	-1.10768	-2.71525		1.1221	1.1611		-1.17053	1.01379
3452.1	A_33_P3345314#	NM_199427	Homo sapiens ZFP64 zinc finger protein (ZFP64), transcript variant 4, mRNA [NM_199427]	1) gene symbol	4#	ZFP64	-1.11223	-2.06963		-1.07363	1.02958		1.19121	-1.06231
37846.1	A_23_P78479#	NM_015363	Homo sapiens zinc finger, imprinted 2 (ZIM2), transcript variant 1, mRNA [NM_015363]	1) gene symbol	1#	ZIM2	2.29133	1.48862		-1.40838	-1.61246		1.51818	-1.0276
18864.1	A_23_P125748#	NM_001282400	Homo sapiens zinc finger, matrin-type 1 (ZMAT1), transcript variant 2, mRNA [NM_001282400]	1) gene symbol	2#	ZMAT1	1.32673	-1.25662		1.05628	-1.02864		-1.01234	-2.44881
8101.1	A_23_P90320#	NM_013359	Homo sapiens zinc finger protein 221 (ZNF221), mRNA [NM_013359]	1) gene symbol	1#	ZNF221	1.47677	2.2922		1.63124	-1.19142		-1.12297	-1.12842
17461.1	A_23_P144746#	NM_182594	Homo sapiens zinc finger protein 454 (ZNF454), transcript variant 2, mRNA [NM_182594]	1) gene symbol	1#	ZNF454	-1.1975	1.22826		1.40024	1.89194		1.68782	1.95352
18109.1	A_33_P3382412#	NM_001277120	Homo sapiens zinc finger protein 468 (ZNF468), transcript variant 1, mRNA [NM_001277120]	1) gene symbol	2#	ZNF468	-1.14255	-2.11315		1.01814	-1.00808		-1.04136	-1.56063
31816.1	A_23_P23966#	NM_153034	Homo sapiens zinc finger protein 488 (ZNF488), mRNA [NM_153034]	1) gene symbol	1#	ZNF488	1.12095	1.30672		-1.68848	1.50011		1.03948	2.16978
37043.1	A_23_P410725#	NM_152356	Homo sapiens zinc finger protein 491 (ZNF491), mRNA [NM_152356]	1) gene symbol	1#	ZNF491	1.23937	1.15852		-1.13415	1.96479		2.33079	-1.29295
24367.1	A_23_P328766#	NM_145287	Homo sapiens zinc finger protein 519 (ZNF519), transcript variant 1, mRNA [NM_145287]	1) gene symbol	1#	ZNF519	-1.08522	-1.0032		2.83662	1.58908		-1.03296	1
60976.1	A_33_P3328154#	BC014325	Homo sapiens zinc finger protein 527, mRNA (cDNA clone IMAGE:3931715), complete cds. [BC014325]	1) gene symbol	2#	ZNF527	-1.66832	-1.53328		-2.19963	1.15497		1.38046	1.69868
57657.1	A_33_P3245784#	NM_175888	Homo sapiens zinc finger protein 620 (ZNF620), transcript variant 1, mRNA [NM_175888]	1) gene symbol	1#	ZNF620	-1.21536	1.47668		1.82218	1.17383		-2.08472	1.73578
45270.1	A_33_P3298567#	ENST00000391820	zinc finger protein 692 [Source:HGNC Symbol;Acc:26049] [ENST00000391820]	1) gene symbol	2#	ZNF692	1.22863	-1.19367		-2.04679	1		1.4905	-1.15656
19615.1	A_24_P254705#	NM_020394	Homo sapiens zinc finger protein 695 (ZNF695), transcript variant 1, mRNA [NM_020394]	1) gene symbol	2#	ZNF695	1.08628	1.1887		1	1		1.40583	2.1966
1822.1	A_33_P3273255#	NM_001289953	Homo sapiens zinc finger protein 761 (ZNF761), transcript variant 4, mRNA [NM_001289953]	1) gene symbol	2#	ZNF761	1.67199	1.16438		-1.01146	1.9689		1.40216	1.08424
2924.1	A_33_P3312638#	NM_001005851	Homo sapiens zinc finger protein 780B (ZNF780B), mRNA [NM_001005851]	1) gene symbol	2#	ZNF780B	-1.14656	-1.03628		-1.19197	2.0217		1.00309	1.80514
18853.1	A_32_P316136#	NM_194250	Homo sapiens zinc finger protein 804A (ZNF804A), mRNA [NM_194250]	1) gene symbol	1#	ZNF804A	-1.62004	-3.07033		-1.0779	-1.06463		-1.32313	-1.11839
15715.1	A_33_P3219840#	NR_026751	Homo sapiens ZNRD1 antisense RNA 1 (ZNRD1-AS1), long non-coding RNA [NR_026751]	2) poorly characterized	2#	ZNRD1-AS1	1.13313	2.45803		-1.10717	-1.83546		-1.1357	1.55656
13364.1	A_23_P134419#	NM_007155	Homo sapiens zona pellucida glycoprotein 3 (sperm receptor) (ZP3), transcript variant 2, mRNA [NM_007155]	1) gene symbol	1#	ZP3	-1.35826	-2.28622		-1.06868	-1.03561		1.03565	-1.42795
15594.1	A_23_P432013#	NM_175056	Homo sapiens zona pellucida-like domain containing 1 (ZPLD1), mRNA [NM_175056]	1) gene symbol	2#	ZPLD1	1	-5.70453		-1.18171	-1.12453		1.09495	-3.09285
8213.1	A_23_P502627#	NM_007156	Homo sapiens zinc finger, X-linked, duplicated A (ZXDA), mRNA [NM_007156]	1) gene symbol	1#	ZXDA	-1.16225	-1.44183		-1.05718	1.15918		2.34931	-1.15899
							1767 genes of 34127 -> 5,18 % of all genes
